# Supplementary material for: The phosphoinositide coincidence detector Phafin2 promotes macropinocytosis by coordinating actin organisation at forming macropinosomes
Source: Nat Commun. 2021 Nov 12;12:6577. doi: 10.1038/s41467-021-26775-x (PMC8590015; doi:10.1038/s41467-021-26775-x)
Supplement: Supplementary file 28 — Source Data [file 41467_2021_26775_MOESM28_ESM.xlsx]

## Sheet: 1d
	time	Track	Intensity	Protein	time (s)
0	0	1	51.84051245276567	Phafin2	0
1	1	1	57.87238469626993	Phafin2	5
2	2	1	51.957924774371435	Phafin2	10
3	3	1	62.203264508410214	Phafin2	15
4	4	1	66.11688470927447	Phafin2	20
5	5	1	46.35037174375876	Phafin2	25
6	6	1	45.62992082099453	Phafin2	30
7	7	1	37.41551700435096	Phafin2	35
8	8	1	14.688430056068096	Phafin2	40
9	9	1	10.05064335264196	Phafin2	45
10	10	1	10.50840278371238	Phafin2	50
11	11	1	1.6133047481394178	Phafin2	55
12	12	1	4.481732351924851	Phafin2	60
13	13	1	7.431902711258584	Phafin2	65
14	14	1	0.0	Phafin2	70
15	15	1	18.994043925584364	Phafin2	75
16	16	1	13.688939090500373	Phafin2	80
17	17	1	20.61626606523814	Phafin2	85
18	18	1	17.98452089456299	Phafin2	90
19	19	1	24.624261992962683	Phafin2	95
20	20	1	37.51435142696842	Phafin2	100
21	21	1	17.207221600894705	Phafin2	105
22	22	1	28.533051940089997	Phafin2	110
23	23	1	32.18249441734136	Phafin2	115
24	24	1	38.51904420425286	Phafin2	120
25	25	1	40.87435023798289	Phafin2	125
26	26	1	42.343118931993736	Phafin2	130
27	27	1	47.573169055165216	Phafin2	135
28	28	1	48.78853520697638	Phafin2	140
29	29	1	52.569509209064535	Phafin2	145
30	30	1	57.821109695062376	Phafin2	150
31	31	1	69.04736249568063	Phafin2	155
32	32	1	56.88998539777139	Phafin2	160
33	33	1	81.02713487926225	Phafin2	165
34	34	1	78.51540293605119	Phafin2	170
35	35	1	72.17253666348367	Phafin2	175
36	36	1	84.70332953105671	Phafin2	180
37	37	1	83.62135269398114	Phafin2	185
38	38	1	100.0	Phafin2	190
39	39	1	94.1925487762738	Phafin2	195
40	0	2		Phafin2	0
41	1	2	0.0	Phafin2	5
42	2	2	2.1677703853098587	Phafin2	10
43	3	2	59.34567643657288	Phafin2	15
44	4	2	75.72179593182446	Phafin2	20
45	5	2	66.97369878397765	Phafin2	25
46	6	2	50.765906040959926	Phafin2	30
47	7	2	43.44491581086615	Phafin2	35
48	8	2	27.556518894581334	Phafin2	40
49	9	2	25.216300520563678	Phafin2	45
50	10	2	23.636450275994044	Phafin2	50
51	11	2	25.98619900935777	Phafin2	55
52	12	2	20.941805565214707	Phafin2	60
53	13	2	17.035903697006688	Phafin2	65
54	14	2	10.447334461521809	Phafin2	70
55	15	2	11.3639232110614	Phafin2	75
56	16	2	13.324859040833728	Phafin2	80
57	17	2	16.89526650233237	Phafin2	85
58	18	2	12.190746278652249	Phafin2	90
59	19	2	19.44824370931888	Phafin2	95
60	20	2	20.367923386213953	Phafin2	100
61	21	2	29.79705486138479	Phafin2	105
62	22	2	42.95242805222637	Phafin2	110
63	23	2	36.997112558695406	Phafin2	115
64	24	2	46.50107023359683	Phafin2	120
65	25	2	47.924442280795276	Phafin2	125
66	26	2	39.450278569827915	Phafin2	130
67	27	2	47.75495643080314	Phafin2	135
68	28	2	63.728869003922895	Phafin2	140
69	29	2	72.35526088714767	Phafin2	145
70	30	2	79.58571270345386	Phafin2	150
71	31	2	72.11906252173308	Phafin2	155
72	32	2	86.15960003400018	Phafin2	160
73	33	2	92.81050297115391	Phafin2	165
74	34	2	100.0	Phafin2	170
75	35	2	97.57594022146496	Phafin2	175
76	36	2	82.61314725950652	Phafin2	180
77	37	2	87.74769275151777	Phafin2	185
78	38	2	89.80328823155165	Phafin2	190
79	39	2	91.80337580782675	Phafin2	195
80	0	3	0.0	Phafin2	0
81	1	3	13.880546737616184	Phafin2	5
82	2	3	27.814476899536384	Phafin2	10
83	3	3	34.0015301345148	Phafin2	15
84	4	3	43.699328567839764	Phafin2	20
85	5	3	33.17965377851873	Phafin2	25
86	6	3	21.146401900107332	Phafin2	30
87	7	3	10.310994130678054	Phafin2	35
88	8	3	19.29354032018635	Phafin2	40
89	9	3	22.191232557608423	Phafin2	45
90	10	3	20.611996711352674	Phafin2	50
91	11	3	17.82192774111038	Phafin2	55
92	12	3	14.93194327083382	Phafin2	60
93	13	3	24.73251193276543	Phafin2	65
94	14	3	29.201446776440488	Phafin2	70
95	15	3	28.979348893507208	Phafin2	75
96	16	3	22.988558247881777	Phafin2	80
97	17	3	14.706134240756382	Phafin2	85
98	18	3	19.077294630826497	Phafin2	90
99	19	3	24.000702263228817	Phafin2	95
100	20	3	20.78527873569781	Phafin2	100
101	21	3	26.97818416424967	Phafin2	105
102	22	3	33.15224838422363	Phafin2	110
103	23	3	39.278353164181134	Phafin2	115
104	24	3	53.04057140247104	Phafin2	120
105	25	3	46.96599447324549	Phafin2	125
106	26	3	44.56987804599537	Phafin2	130
107	27	3	40.93024185260465	Phafin2	135
108	28	3	54.735423755909274	Phafin2	140
109	29	3	49.00641172037363	Phafin2	145
110	30	3	60.86937903944091	Phafin2	150
111	31	3	53.614229109096314	Phafin2	155
112	32	3	68.23971726768218	Phafin2	160
113	33	3	67.96280859615868	Phafin2	165
114	34	3	83.25287756640097	Phafin2	170
115	35	3	60.2449071642268	Phafin2	175
116	36	3	61.373095896042194	Phafin2	180
117	37	3	80.18718455249275	Phafin2	185
118	38	3	79.85660698380798	Phafin2	190
119	39	3	100.0	Phafin2	195
120	0	4	45.92832217380523	Phafin2	0
121	1	4	91.93480532823185	Phafin2	5
122	2	4	83.48478407198782	Phafin2	10
123	3	4	87.68510645835549	Phafin2	15
124	4	4	100.0	Phafin2	20
125	5	4	68.29764055691359	Phafin2	25
126	6	4	21.131585007262547	Phafin2	30
127	7	4	6.277898820278461	Phafin2	35
128	8	4	0.0	Phafin2	40
129	9	4	1.466902256704574	Phafin2	45
130	10	4	3.385499698869869	Phafin2	50
131	11	4	5.184752187621768	Phafin2	55
132	12	4	0.5300775852906805	Phafin2	60
133	13	4	1.0940323094909075	Phafin2	65
134	14	4	6.202394870159765	Phafin2	70
135	15	4	13.985944308640658	Phafin2	75
136	16	4	9.546046338611971	Phafin2	80
137	17	4	19.52098168420306	Phafin2	85
138	18	4	10.799500478265493	Phafin2	90
139	19	4	24.31448613030077	Phafin2	95
140	20	4	18.174752896163255	Phafin2	100
141	21	4	22.602694228929746	Phafin2	105
142	22	4	10.551289545470656	Phafin2	110
143	23	4	16.41447018811776	Phafin2	115
144	24	4	28.271468806461915	Phafin2	120
145	25	4	20.865217699365857	Phafin2	125
146	26	4	26.280467283097742	Phafin2	130
147	27	4	27.411698019626606	Phafin2	135
148	28	4	30.225493321996673	Phafin2	140
149	29	4	40.88682821412124	Phafin2	145
150	30	4	43.96876217805647	Phafin2	150
151	31	4	48.17771991355797	Phafin2	155
152	32	4	52.601011442944724	Phafin2	160
153	33	4	51.919483118999544	Phafin2	165
154	34	4	64.7485120629185	Phafin2	170
155	35	4	59.33259822156093	Phafin2	175
156	36	4	68.7978265490488	Phafin2	180
157	37	4	65.61071846104792	Phafin2	185
158	38	4	75.52697771637084	Phafin2	190
159	39	4	75.62838771389096	Phafin2	195
160	0	5	37.52276867030967	Phafin2	0
161	1	5	34.00688434814862	Phafin2	5
162	2	5	33.13795392637008	Phafin2	10
163	3	5	38.35649772372358	Phafin2	15
164	4	5	42.9267693412619	Phafin2	20
165	5	5	25.669830064803595	Phafin2	25
166	6	5	16.720886223979942	Phafin2	30
167	7	5	7.77548614507217	Phafin2	35
168	8	5	4.825894977071864	Phafin2	40
169	9	5	7.21982427665913	Phafin2	45
170	10	5	0.0	Phafin2	50
171	11	5	1.97529289192236	Phafin2	55
172	12	5	10.323450962603875	Phafin2	60
173	13	5	14.572421499767307	Phafin2	65
174	14	5	25.562099702560246	Phafin2	70
175	15	5	35.286418650582696	Phafin2	75
176	16	5	76.71512170459674	Phafin2	80
177	17	5	100.0	Phafin2	85
178	18	5	95.40822956017189	Phafin2	90
179	19	5	58.18573564953613	Phafin2	95
180	20	5	43.895161347480034	Phafin2	100
181	21	5	56.918486388410486	Phafin2	105
182	22	5	56.05451723331419	Phafin2	110
183	23	5	66.76754575587259	Phafin2	115
184	24	5	64.27037485913547	Phafin2	120
185	25	5	66.48947857087171	Phafin2	125
186	26	5	53.014914512650044	Phafin2	130
187	27	5	69.67059551737742	Phafin2	135
188	28	5	77.93890081955401	Phafin2	140
189	29	5	81.9253967241465	Phafin2	145
190	30	5	86.96108240663959	Phafin2	150
191	31	5	93.05966041310812	Phafin2	155
192	32	5	90.23433716295871	Phafin2	160
193	33	5	99.18895102284782	Phafin2	165
194	34	5	94.51827281769236	Phafin2	170
195	35	5	95.42571211895698	Phafin2	175
196	36	5	93.7625065264282	Phafin2	180
197	37	5	85.69028938359807	Phafin2	185
198	38	5	82.20133765199786	Phafin2	190
199	39	5	86.76971926318103	Phafin2	195
200	0	6	30.282894387611943	Phafin2	0
201	1	6	33.58181225306932	Phafin2	5
202	2	6	35.28369063237001	Phafin2	10
203	3	6	40.42155472476473	Phafin2	15
204	4	6	44.082384790966785	Phafin2	20
205	5	6	21.55624142141064	Phafin2	25
206	6	6	31.96429790170548	Phafin2	30
207	7	6	43.717439276858094	Phafin2	35
208	8	6	28.556939083484355	Phafin2	40
209	9	6	19.973799755818263	Phafin2	45
210	10	6	0.0	Phafin2	50
211	11	6	8.851587560381892	Phafin2	55
212	12	6	2.0156367303915257	Phafin2	60
213	13	6	11.261175863925567	Phafin2	65
214	14	6	12.01988336910115	Phafin2	70
215	15	6	10.067187891013043	Phafin2	75
216	16	6	2.464187944096043	Phafin2	80
217	17	6	15.52601445373818	Phafin2	85
218	18	6	12.48587613464878	Phafin2	90
219	19	6	15.523360304544658	Phafin2	95
220	20	6	26.427742684027322	Phafin2	100
221	21	6	18.595727578126777	Phafin2	105
222	22	6	18.46150346176887	Phafin2	110
223	23	6	25.72609938651238	Phafin2	115
224	24	6	28.109335780206102	Phafin2	120
225	25	6	27.957670112005097	Phafin2	125
226	26	6	38.73294709143164	Phafin2	130
227	27	6	45.13437578202611	Phafin2	135
228	28	6	47.31684474743874	Phafin2	140
229	29	6	50.65178320909387	Phafin2	145
230	30	6	65.08106529965345	Phafin2	150
231	31	6	56.0429289673843	Phafin2	155
232	32	6	58.71774260819448	Phafin2	160
233	33	6	79.56305120991286	Phafin2	165
234	34	6	86.19235756697934	Phafin2	170
235	35	6	86.8242346571218	Phafin2	175
236	36	6	100.0	Phafin2	180
237	37	6	84.26601399874117	Phafin2	185
238	38	6	95.63676830794195	Phafin2	190
239	39	6	75.83946947349261	Phafin2	195
240	0	7		Phafin2	0
241	1	7	21.332495128381463	Phafin2	5
242	2	7	20.867004814305368	Phafin2	10
243	3	7	26.24065079092158	Phafin2	15
244	4	7	29.666186668959178	Phafin2	20
245	5	7	28.11998509857863	Phafin2	25
246	6	7	24.952895747363595	Phafin2	30
247	7	7	16.854904573590087	Phafin2	35
248	8	7	8.347482519486467	Phafin2	40
249	9	7	2.97741861531408	Phafin2	45
250	10	7	0.0	Phafin2	50
251	11	7	9.828490371389265	Phafin2	55
252	12	7	9.990937356717113	Phafin2	60
253	13	7	8.092618065107752	Phafin2	65
254	14	7	12.350627579092162	Phafin2	70
255	15	7	8.875300894085285	Phafin2	75
256	16	7	18.2196741746905	Phafin2	80
257	17	7	30.095318947730394	Phafin2	85
258	18	7	35.03625057313158	Phafin2	90
259	19	7	37.67749168959191	Phafin2	95
260	20	7	36.9268684089867	Phafin2	100
261	21	7	35.91314190738192	Phafin2	105
262	22	7	41.958605570839055	Phafin2	110
263	23	7	37.423522753324164	Phafin2	115
264	24	7	55.968807313159076	Phafin2	120
265	25	7	67.40690193718476	Phafin2	125
266	26	7	75.38131161164603	Phafin2	130
267	27	7	76.39682914947271	Phafin2	135
268	28	7	74.87606029344337	Phafin2	140
269	29	7	66.199743523613	Phafin2	145
270	30	7	68.96492434662997	Phafin2	150
271	31	7	74.68585224667584	Phafin2	155
272	32	7	65.64738795277395	Phafin2	160
273	33	7	64.55933344795966	Phafin2	165
274	34	7	69.39871331957818	Phafin2	170
275	35	7	74.00740772581383	Phafin2	175
276	36	7	73.05081527968818	Phafin2	180
277	37	7	88.48560723292066	Phafin2	185
278	38	7	83.70264500229251	Phafin2	190
279	39	7	100.0	Phafin2	195
280	0	8	35.34148677349032	Phafin2	0
281	1	8	38.66116859731324	Phafin2	5
282	2	8	52.939991898074965	Phafin2	10
283	3	8	53.551382830007086	Phafin2	15
284	4	8	58.78297846433396	Phafin2	20
285	5	8	40.27148473630107	Phafin2	25
286	6	8	25.925925925925934	Phafin2	30
287	7	8	13.295586792457254	Phafin2	35
288	8	8	22.649797803113852	Phafin2	40
289	9	8	5.548882004594213	Phafin2	45
290	10	8	8.90415610021098	Phafin2	50
291	11	8	0.0	Phafin2	55
292	12	8	26.358653019840343	Phafin2	60
293	13	8	27.07494748969112	Phafin2	65
294	14	8	37.3873399225868	Phafin2	70
295	15	8	37.910452654082924	Phafin2	75
296	16	8	40.29443238522077	Phafin2	80
297	17	8	42.036580425655465	Phafin2	85
298	18	8	31.996749863601988	Phafin2	90
299	19	8	36.54085266906913	Phafin2	95
300	20	8	35.10943452778187	Phafin2	100
301	21	8	31.925799479697176	Phafin2	105
302	22	8	30.32531804738923	Phafin2	110
303	23	8	38.35676100960289	Phafin2	115
304	24	8	34.023870238070145	Phafin2	120
305	25	8	27.318473559859402	Phafin2	125
306	26	8	33.95198321543393	Phafin2	130
307	27	8	34.28823652001246	Phafin2	135
308	28	8	37.16020503021831	Phafin2	140
309	29	8	49.11429099960425	Phafin2	145
310	30	8	56.86076162778445	Phafin2	150
311	31	8	63.95673665699587	Phafin2	155
312	32	8	62.91706766512354	Phafin2	160
313	33	8	81.82874029115416	Phafin2	165
314	34	8	65.40150190020582	Phafin2	170
315	35	8	54.16043216511067	Phafin2	175
316	36	8	58.287496575414636	Phafin2	180
317	37	8	69.69973703867613	Phafin2	185
318	38	8	92.24416298450566	Phafin2	190
319	39	8	100.0	Phafin2	195
320	0	9	10.274701561642345	Phafin2	0
321	1	9	17.01779526437301	Phafin2	5
322	2	9	32.53721837433326	Phafin2	10
323	3	9	36.093966705634394	Phafin2	15
324	4	9	43.4693432889604	Phafin2	20
325	5	9	34.824163346029266	Phafin2	25
326	6	9	29.30792469590503	Phafin2	30
327	7	9	11.833201345853283	Phafin2	35
328	8	9	2.2335214678683815	Phafin2	40
329	9	9	0.0	Phafin2	45
330	10	9	9.41301187049305	Phafin2	50
331	11	9	10.30235608127077	Phafin2	55
332	12	9	7.875043472066833	Phafin2	60
333	13	9	12.362408289651764	Phafin2	65
334	14	9	15.1861023468631	Phafin2	70
335	15	9	16.08403621904055	Phafin2	75
336	16	9	11.663084149351171	Phafin2	80
337	17	9	11.728449377563798	Phafin2	85
338	18	9	23.777649282030016	Phafin2	90
339	19	9	20.31538722612597	Phafin2	95
340	20	9	28.918875885677892	Phafin2	100
341	21	9	30.10487767065143	Phafin2	105
342	22	9	30.399440205481465	Phafin2	110
343	23	9	35.08541475494325	Phafin2	115
344	24	9	34.00730749730786	Phafin2	120
345	25	9	38.30842331527409	Phafin2	125
346	26	9	44.45883038142287	Phafin2	130
347	27	9	39.556438265475016	Phafin2	135
348	28	9	40.3056243426814	Phafin2	140
349	29	9	41.61376692268048	Phafin2	145
350	30	9	46.152460204727255	Phafin2	150
351	31	9	54.52465651829598	Phafin2	155
352	32	9	56.04314105062035	Phafin2	160
353	33	9	73.69300969165211	Phafin2	165
354	34	9	73.86920250231502	Phafin2	170
355	35	9	63.4457531457016	Phafin2	175
356	36	9	69.69609358959853	Phafin2	180
357	37	9	75.80271433300231	Phafin2	185
358	38	9	100.0	Phafin2	190
359	39	9	77.61136181748854	Phafin2	195
360	0	10	48.3425464322099	Phafin2	0
361	1	10	73.81651365085872	Phafin2	5
362	2	10	73.61969292349613	Phafin2	10
363	3	10	82.9953522578623	Phafin2	15
364	4	10	83.30550314370628	Phafin2	20
365	5	10	54.590474238487666	Phafin2	25
366	6	10	49.94423915074722	Phafin2	30
367	7	10	12.268291065604906	Phafin2	35
368	8	10	10.692821016716193	Phafin2	40
369	9	10	0.0	Phafin2	45
370	10	10	1.0368503861062046	Phafin2	50
371	11	10	2.7371041733228014	Phafin2	55
372	12	10	8.701706583397135	Phafin2	60
373	13	10	3.9590202969491264	Phafin2	65
374	14	10	13.778355145370044	Phafin2	70
375	15	10	12.676098790140266	Phafin2	75
376	16	10	28.69182033552961	Phafin2	80
377	17	10	17.37357357719412	Phafin2	85
378	18	10	29.763031461175377	Phafin2	90
379	19	10	25.69640779566814	Phafin2	95
380	20	10	27.179646385792744	Phafin2	100
381	21	10	33.970413594796455	Phafin2	105
382	22	10	35.173340888677245	Phafin2	110
383	23	10	35.740594501076046	Phafin2	115
384	24	10	52.33381759872685	Phafin2	120
385	25	10	63.361505120955854	Phafin2	125
386	26	10	53.23232079668693	Phafin2	130
387	27	10	75.73076853520772	Phafin2	135
388	28	10	63.879930314008945	Phafin2	140
389	29	10	84.80140095366123	Phafin2	145
390	30	10	81.78971227401787	Phafin2	150
391	31	10	70.38465943684558	Phafin2	155
392	32	10	65.11782116742121	Phafin2	160
393	33	10	72.2654578116429	Phafin2	165
394	34	10	75.8648959834104	Phafin2	170
395	35	10	76.89601957959337	Phafin2	175
396	36	10	74.90430232628238	Phafin2	180
397	37	10	85.48439600450912	Phafin2	185
398	38	10	100.0	Phafin2	190
399	39	10	91.20214362789129	Phafin2	195
400	0	11	50.79032614402902	Phafin2	0
401	1	11	54.06123485411462	Phafin2	5
402	2	11	74.37730792736288	Phafin2	10
403	3	11	81.28753296014371	Phafin2	15
404	4	11	100.0	Phafin2	20
405	5	11	86.90029753792389	Phafin2	25
406	6	11	91.34356879094015	Phafin2	30
407	7	11	63.581874574997066	Phafin2	35
408	8	11	61.32322603413798	Phafin2	40
409	9	11	41.84410390012826	Phafin2	45
410	10	11	33.84472365125228	Phafin2	50
411	11	11	10.99570478040439	Phafin2	55
412	12	11	0.6065527204492143	Phafin2	60
413	13	11	20.64086856972344	Phafin2	65
414	14	11	0.0	Phafin2	70
415	15	11	3.795114869149315	Phafin2	75
416	16	11	11.465682716116682	Phafin2	80
417	17	11	19.14112823396753	Phafin2	85
418	18	11	23.38527574621192	Phafin2	90
419	19	11	29.673454280443128	Phafin2	95
420	20	11	35.92261144760664	Phafin2	100
421	21	11	38.537616884775076	Phafin2	105
422	22	11	35.338438628858036	Phafin2	110
423	23	11	44.35065289059384	Phafin2	115
424	24	11	39.68587799510511	Phafin2	120
425	25	11	34.164928398660656	Phafin2	125
426	26	11	33.76897629165029	Phafin2	130
427	27	11	35.59580749841475	Phafin2	135
428	28	11	45.35860923257021	Phafin2	140
429	29	11	44.58277264028327	Phafin2	145
430	30	11	50.50053510918811	Phafin2	150
431	31	11	50.48073750383759	Phafin2	155
432	32	11	44.7434488576208	Phafin2	160
433	33	11	43.17542112949644	Phafin2	165
434	34	11	56.496340312228334	Phafin2	170
435	35	11	57.963658482700055	Phafin2	175
436	36	11	57.939557050099424	Phafin2	180
437	37	11	71.05704866480933	Phafin2	185
438	38	11	71.97462463453334	Phafin2	190
439	39	11	97.8001704315591	Phafin2	195
440	0	12		Phafin2	0
441	1	12		Phafin2	5
442	2	12	24.296413874559033	Phafin2	10
443	3	12	57.61891519471065	Phafin2	15
444	4	12	100.0	Phafin2	20
445	5	12	86.58725967772678	Phafin2	25
446	6	12	72.37274207205998	Phafin2	30
447	7	12	74.1775221144923	Phafin2	35
448	8	12	70.01490443352216	Phafin2	40
449	9	12	53.44098687972405	Phafin2	45
450	10	12	55.157340199163215	Phafin2	50
451	11	12	43.82434640778155	Phafin2	55
452	12	12	35.865941338399395	Phafin2	60
453	13	12	27.788175816072414	Phafin2	65
454	14	12	0.0	Phafin2	70
455	15	12	8.173378869450282	Phafin2	75
456	16	12	5.849912041969888	Phafin2	80
457	17	12	4.694115404685053	Phafin2	85
458	18	12	10.432791003596432	Phafin2	90
459	19	12	12.717512553157581	Phafin2	95
460	20	12	13.845187617759086	Phafin2	100
461	21	12	14.251388112073846	Phafin2	105
462	22	12	13.846749927352603	Phafin2	110
463	23	12	18.158411943544372	Phafin2	115
464	24	12	12.487540580991693	Phafin2	120
465	25	12	20.37439187099072	Phafin2	125
466	26	12	21.787344667368668	Phafin2	130
467	27	12	23.031568027646625	Phafin2	135
468	28	12	23.495261515002845	Phafin2	140
469	29	12	38.34626404906902	Phafin2	145
470	30	12	37.96943497511241	Phafin2	150
471	31	12	40.513187455278896	Phafin2	155
472	32	12	45.85472395551792	Phafin2	160
473	33	12	35.59159977377758	Phafin2	165
474	34	12	49.966722805658065	Phafin2	170
475	35	12	55.42449513965485	Phafin2	175
476	36	12	59.94081971259752	Phafin2	180
477	37	12	71.16007736557106	Phafin2	185
478	38	12	73.27700686478835	Phafin2	190
479	39	12	72.13652086152	Phafin2	195
480	0	13	9.916920330487718	Phafin2	0
481	1	13	30.871306616620515	Phafin2	5
482	2	13	61.67166365321675	Phafin2	10
483	3	13	65.12210193852563	Phafin2	15
484	4	13	98.88174307097245	Phafin2	20
485	5	13	94.7758222140846	Phafin2	25
486	6	13	84.44876753713407	Phafin2	30
487	7	13	61.06241274346005	Phafin2	35
488	8	13	77.0503284278946	Phafin2	40
489	9	13	83.745222346829	Phafin2	45
490	10	13	38.69269677064976	Phafin2	50
491	11	13	28.855880804705553	Phafin2	55
492	12	13	5.251642139473136	Phafin2	60
493	13	13	9.650516100977272	Phafin2	65
494	14	13	12.184102716682304	Phafin2	70
495	15	13	3.094774906735618	Phafin2	75
496	16	13	0.0	Phafin2	80
497	17	13	12.05318929805688	Phafin2	85
498	18	13	13.709747556816865	Phafin2	90
499	19	13	15.235392396951438	Phafin2	95
500	20	13	23.014212802966146	Phafin2	100
501	21	13	34.51948824754537	Phafin2	105
502	22	13	44.57006843201427	Phafin2	110
503	23	13	39.77982743231181	Phafin2	115
504	24	13	31.68745565651247	Phafin2	120
505	25	13	32.366282928615554	Phafin2	125
506	26	13	61.5164900556153	Phafin2	130
507	27	13	64.55770947291327	Phafin2	135
508	28	13	71.74009566749821	Phafin2	140
509	29	13	86.91186231204082	Phafin2	145
510	30	13	86.21243677476942	Phafin2	150
511	31	13	80.56759664019407	Phafin2	155
512	32	13	74.36660334607375	Phafin2	160
513	33	13	88.82978966882567	Phafin2	165
514	34	13	100.0	Phafin2	170
515	35	13	89.73382464010251	Phafin2	175
516	36	13	94.54924129723295	Phafin2	180
517	37	13	95.16490055615314	Phafin2	185
518	38	13	90.29455519190715	Phafin2	190
519	39	13	90.96468541871694	Phafin2	195
520	0	14	20.99473656917651	Phafin2	0
521	1	14	26.64363375509921	Phafin2	5
522	2	14	28.04937599391551	Phafin2	10
523	3	14	32.76312832745628	Phafin2	15
524	4	14	44.991746179907345	Phafin2	20
525	5	14	39.33139735877758	Phafin2	25
526	6	14	38.20179077646409	Phafin2	30
527	7	14	37.350480536541525	Phafin2	35
528	8	14	22.733008366175756	Phafin2	40
529	9	14	0.0	Phafin2	45
530	10	14	1.5312780889165432	Phafin2	50
531	11	14	11.560317707252999	Phafin2	55
532	12	14	6.546013966673585	Phafin2	60
533	13	14	13.452214270898155	Phafin2	65
534	14	14	15.528417340800663	Phafin2	70
535	15	14	21.63689241512826	Phafin2	75
536	16	14	28.094102191799763	Phafin2	80
537	17	14	26.152941989905266	Phafin2	85
538	18	14	34.07574500449423	Phafin2	90
539	19	14	40.46122000967986	Phafin2	95
540	20	14	45.559574431307475	Phafin2	100
541	21	14	42.08540759178594	Phafin2	105
542	22	14	48.37300352623938	Phafin2	110
543	23	14	51.64060879485584	Phafin2	115
544	24	14	47.68936251123556	Phafin2	120
545	25	14	51.62461971928369	Phafin2	125
546	26	14	74.65191350342252	Phafin2	130
547	27	14	69.82450909216621	Phafin2	135
548	28	14	58.70518737468022	Phafin2	140
549	29	14	70.24497856599598	Phafin2	145
550	30	14	81.43668326073428	Phafin2	150
551	31	14	91.35855285901955	Phafin2	155
552	32	14	87.55056004978219	Phafin2	160
553	33	14	87.02637765332227	Phafin2	165
554	34	14	95.4033568415958	Phafin2	170
555	35	14	88.79705973864343	Phafin2	175
556	36	14	89.80761252852105	Phafin2	180
557	37	14	92.22045045979394	Phafin2	185
558	38	14	88.36621897255066	Phafin2	190
559	39	14	100.0	Phafin2	195
560	0	15	28.590274217548416	Phafin2	0
561	1	15	34.25687419504082	Phafin2	5
562	2	15	39.18541257674464	Phafin2	10
563	3	15	34.16246733272478	Phafin2	15
564	4	15	50.44733847673588	Phafin2	20
565	5	15	8.716691883510679	Phafin2	25
566	6	15	0.0	Phafin2	30
567	7	15	7.997699223487918	Phafin2	35
568	8	15	3.733134933039903	Phafin2	40
569	9	15	10.790204193915445	Phafin2	45
570	10	15	7.243694746977103	Phafin2	50
571	11	15	23.036524827129146	Phafin2	55
572	12	15	5.006377152288892	Phafin2	60
573	13	15	16.614982556612855	Phafin2	65
574	14	15	19.128956022657643	Phafin2	70
575	15	15	29.102009428182008	Phafin2	75
576	16	15	31.324009353156683	Phafin2	80
577	17	15	33.03271103997597	Phafin2	85
578	18	15	36.841496505070445	Phafin2	90
579	19	15	36.292561239418305	Phafin2	95
580	20	15	36.891513385767695	Phafin2	100
581	21	15	37.42982006427168	Phafin2	105
582	22	15	46.2159103697498	Phafin2	110
583	23	15	42.83258099608617	Phafin2	115
584	24	15	47.49102822202491	Phafin2	120
585	25	15	51.127880659722635	Phafin2	125
586	26	15	44.027671839245755	Phafin2	130
587	27	15	60.71517887286958	Phafin2	135
588	28	15	57.1742963250097	Phafin2	140
589	29	15	60.64077876283244	Phafin2	145
590	30	15	73.6526702762182	Phafin2	150
591	31	15	82.5638027834394	Phafin2	155
592	32	15	76.53207957685717	Phafin2	160
593	33	15	75.26508946769535	Phafin2	165
594	34	15	71.93334000225073	Phafin2	170
595	35	15	80.04263939079436	Phafin2	175
596	36	15	83.53131681942652	Phafin2	180
597	37	15	90.33173696122438	Phafin2	185
598	38	15	100.0	Phafin2	190
599	39	15	83.32124592049816	Phafin2	195
600	0	16	44.51543563977791	Phafin2	0
601	1	16	45.581622291674904	Phafin2	5
602	2	16	62.643246165816066	Phafin2	10
603	3	16	75.95376561037041	Phafin2	15
604	4	16	100.0	Phafin2	20
605	5	16	68.17000962666981	Phafin2	25
606	6	16	86.35716263797123	Phafin2	30
607	7	16	43.70903720114463	Phafin2	35
608	8	16	18.123854360353935	Phafin2	40
609	9	16	26.26564333847634	Phafin2	45
610	10	16	38.72097163429202	Phafin2	50
611	11	16	1.6833484986351392	Phafin2	55
612	12	16	10.380978755390272	Phafin2	60
613	13	16	0.0	Phafin2	65
614	14	16	18.949374266460943	Phafin2	70
615	15	16	30.135432738589767	Phafin2	75
616	16	16	6.45646239664517	Phafin2	80
617	17	16	37.109493478920236	Phafin2	85
618	18	16	47.412008281573506	Phafin2	90
619	19	16	48.6463319750498	Phafin2	95
620	20	16	38.26271577587001	Phafin2	100
621	21	16	36.197597288707804	Phafin2	105
622	22	16	67.68867613508988	Phafin2	110
623	23	16	55.403462963695596	Phafin2	115
624	24	16	71.11141881288653	Phafin2	120
625	25	16	78.10987590826971	Phafin2	125
626	26	16	21.464176919729404	Phafin2	130
627	27	16	45.66140496630664	Phafin2	135
628	28	16	45.9858105524126	Phafin2	140
629	29	16	36.6031042713402	Phafin2	145
630	30	16	57.633421687700285	Phafin2	150
631	31	16	60.620326779285506	Phafin2	155
632	32	16	61.877728105919715	Phafin2	160
633	33	16	52.85635162400602	Phafin2	165
634	34	16	30.428188999221977	Phafin2	170
635	35	16	31.938125568698815	Phafin2	175
636	36	16	40.61135947040128	Phafin2	180
637	37	16	47.18518811567826	Phafin2	185
638	38	16	36.80750616502485	Phafin2	190
639	39	16	35.677361501232994	Phafin2	195
640	0	17	75.44473792469734	Phafin2	0
641	1	17	76.1254455068686	Phafin2	5
642	2	17	75.67426767705894	Phafin2	10
643	3	17	80.98766998465956	Phafin2	15
644	4	17	92.92417828733127	Phafin2	20
645	5	17	76.39611375755968	Phafin2	25
646	6	17	69.36738985839901	Phafin2	30
647	7	17	4.905477571828977	Phafin2	35
648	8	17	0.0	Phafin2	40
649	9	17	9.211563378278116	Phafin2	45
650	10	17	15.858122162116453	Phafin2	50
651	11	17	13.778897872716733	Phafin2	55
652	12	17	19.788578876342296	Phafin2	60
653	13	17	15.695682764507094	Phafin2	65
654	14	17	25.626977627577407	Phafin2	70
655	15	17	27.080089351280478	Phafin2	75
656	16	17	42.84786060585092	Phafin2	80
657	17	17	63.46786006759017	Phafin2	85
658	18	17	53.526184461950734	Phafin2	90
659	19	17	61.037036182654944	Phafin2	95
660	20	17	61.54146337712471	Phafin2	100
661	21	17	69.48042461081828	Phafin2	105
662	22	17	66.53729185649969	Phafin2	110
663	23	17	46.463434795480154	Phafin2	115
664	24	17	51.77664486710728	Phafin2	120
665	25	17	46.496114910975535	Phafin2	125
666	26	17	44.244647189317845	Phafin2	130
667	27	17	42.646205069647095	Phafin2	135
668	28	17	68.89641172331862	Phafin2	140
669	29	17	58.33131485561156	Phafin2	145
670	30	17	79.47746417682636	Phafin2	150
671	31	17	100.0	Phafin2	155
672	32	17	91.80574939349549	Phafin2	160
673	33	17	74.88706136556745	Phafin2	165
674	34	17	53.71149994040686	Phafin2	170
675	35	17	42.934559029900385	Phafin2	175
676	36	17	50.53941414164718	Phafin2	180
677	37	17	51.92851128617403	Phafin2	185
678	38	17	49.67012306947024	Phafin2	190
679	39	17	54.96410954374718	Phafin2	195
680	0	18	61.19734620150257	Phafin2	0
681	1	18	68.21088182859056	Phafin2	5
682	2	18	74.39706597376525	Phafin2	10
683	3	18	85.59598061409609	Phafin2	15
684	4	18	100.0	Phafin2	20
685	5	18	96.75097896723533	Phafin2	25
686	6	18	70.74783163331992	Phafin2	30
687	7	18	57.61294066595914	Phafin2	35
688	8	18	51.54648068467582	Phafin2	40
689	9	18	43.913150313949174	Phafin2	45
690	10	18	35.05722187658479	Phafin2	50
691	11	18	31.70023997114072	Phafin2	55
692	12	18	20.254557621828486	Phafin2	60
693	13	18	19.520789656668754	Phafin2	65
694	14	18	14.944607968714879	Phafin2	70
695	15	18	17.019913944989618	Phafin2	75
696	16	18	18.908837107171436	Phafin2	80
697	17	18	13.66345485248833	Phafin2	85
698	18	18	14.540734970434944	Phafin2	90
699	19	18	2.1678438671427767	Phafin2	95
700	20	18	10.932280039524665	Phafin2	100
701	21	18	0.0	Phafin2	105
702	22	18	2.2609045709535587	Phafin2	110
703	23	18	14.127974152128123	Phafin2	115
704	24	18	16.353588849445572	Phafin2	120
705	25	18	15.22431289309	Phafin2	125
706	26	18	25.29290595117973	Phafin2	130
707	27	18	21.454936138399056	Phafin2	135
708	28	18	12.918446409059298	Phafin2	140
709	29	18	26.581117042133513	Phafin2	145
710	30	18	22.545001124047843	Phafin2	150
711	31	18	24.53508859065315	Phafin2	155
712	32	18	20.46760389600205	Phafin2	160
713	33	18	13.762789311612197	Phafin2	165
714	34	18	10.382542230215456	Phafin2	170
715	35	18	17.97247912669326	Phafin2	175
716	36	18	19.945575172658987	Phafin2	180
717	37	18	17.158459374820286	Phafin2	185
718	38	18	14.939641245758683	Phafin2	190
719	39	18	27.60583040993763	Phafin2	195
720	0	19		Phafin2	0
721	1	19		Phafin2	5
722	2	19	16.786448078687112	Phafin2	10
723	3	19	21.994439094366815	Phafin2	15
724	4	19	32.05236281337246	Phafin2	20
725	5	19	18.92079567243809	Phafin2	25
726	6	19	7.657532798198585	Phafin2	30
727	7	19	11.976521890707929	Phafin2	35
728	8	19	4.581889050502523	Phafin2	40
729	9	19	2.029187610553734	Phafin2	45
730	10	19	6.529634826243136	Phafin2	50
731	11	19	6.615077312590922	Phafin2	55
732	12	19	0.0	Phafin2	60
733	13	19	10.02963339743903	Phafin2	65
734	14	19	13.384179709266947	Phafin2	70
735	15	19	9.805025389849222	Phafin2	75
736	16	19	15.487379373212221	Phafin2	80
737	17	19	13.09384671217886	Phafin2	85
738	18	19	67.25066653712176	Phafin2	90
739	19	19	45.374532423851875	Phafin2	95
740	20	19	42.149435765253195	Phafin2	100
741	21	19	46.978222167610156	Phafin2	105
742	22	19	42.2457371629094	Phafin2	110
743	23	19	54.17053634449039	Phafin2	115
744	24	19	46.79276339289542	Phafin2	120
745	25	19	67.97449870407466	Phafin2	125
746	26	19	63.2465858725564	Phafin2	130
747	27	19	63.31916912182843	Phafin2	135
748	28	19	78.8777029401931	Phafin2	140
749	29	19	100.0	Phafin2	145
750	30	19	80.32651031739455	Phafin2	150
751	31	19	89.22367356969563	Phafin2	155
752	32	19	96.01249346322118	Phafin2	160
753	33	19	85.94428235455489	Phafin2	165
754	34	19	69.23813306738523	Phafin2	170
755	35	19	76.81708163900977	Phafin2	175
756	36	19	74.94877737231491	Phafin2	180
757	37	19	69.6630594125329	Phafin2	185
758	38	19	84.25172099456198	Phafin2	190
759	39	19	63.30259499404187	Phafin2	195
760	0	20	13.602297168451619	Phafin2	0
761	1	20	29.848499966739844	Phafin2	5
762	2	20	47.674006075522726	Phafin2	10
763	3	20	60.38437659371603	Phafin2	15
764	4	20	75.59646555355994	Phafin2	20
765	5	20	69.95526508348301	Phafin2	25
766	6	20	58.350794917847374	Phafin2	30
767	7	20	38.83733563937116	Phafin2	35
768	8	20	42.1348034324486	Phafin2	40
769	9	20	38.01664116720991	Phafin2	45
770	10	20	3.4657087740304555	Phafin2	50
771	11	20	12.70787600611985	Phafin2	55
772	12	20	0.0	Phafin2	60
773	13	20	7.593849087562908	Phafin2	65
774	14	20	8.302290516419419	Phafin2	70
775	15	20	23.972538193751518	Phafin2	75
776	16	20	31.416716556908113	Phafin2	80
777	17	20	33.26847601942393	Phafin2	85
778	18	20	46.458901527750044	Phafin2	90
779	19	20	40.01834852214017	Phafin2	95
780	20	20	44.67338521918446	Phafin2	100
781	21	20	41.30939710414865	Phafin2	105
782	22	20	51.736457571121306	Phafin2	110
783	23	20	51.840118406173076	Phafin2	115
784	24	20	55.87041841282512	Phafin2	120
785	25	20	53.52557706379299	Phafin2	125
786	26	20	65.73399631920883	Phafin2	130
787	27	20	71.84665957116565	Phafin2	135
788	28	20	72.22222222222221	Phafin2	140
789	29	20	87.37333422027095	Phafin2	145
790	30	20	83.6274085899909	Phafin2	150
791	31	20	84.18673363045741	Phafin2	155
792	32	20	98.46282622674559	Phafin2	160
793	33	20	89.5491030843256	Phafin2	165
794	34	20	93.47407924787687	Phafin2	170
795	35	20	100.0	Phafin2	175
796	36	20	82.2958934787911	Phafin2	180
797	37	20	80.53615379498436	Phafin2	185
798	38	20	89.00585378833232	Phafin2	190
799	39	20	91.04276148029886	Phafin2	195
800	0	21	14.983206328060541	Phafin2	0
801	1	21	18.956265779956073	Phafin2	5
802	2	21	18.593183235657353	Phafin2	10
803	3	21	30.719433485221398	Phafin2	15
804	4	21	37.19785083402977	Phafin2	20
805	5	21	18.655728841828527	Phafin2	25
806	6	21	17.90306137773483	Phafin2	30
807	7	21	8.725288743381036	Phafin2	35
808	8	21	0.0	Phafin2	40
809	9	21	6.466756303590003	Phafin2	45
810	10	21	2.2410408719634853	Phafin2	50
811	11	21	2.941233632574599	Phafin2	55
812	12	21	1.8866157703268802	Phafin2	60
813	13	21	9.157630828976632	Phafin2	65
814	14	21	10.557839667695546	Phafin2	70
815	15	21	26.209612588275004	Phafin2	75
816	16	21	40.40675845911655	Phafin2	80
817	17	21	41.42762996323238	Phafin2	85
818	18	21	58.533853251046416	Phafin2	90
819	19	21	44.76710595826406	Phafin2	95
820	20	21	50.21687777281104	Phafin2	100
821	21	21	43.1041702371256	Phafin2	105
822	22	21	47.14118875521878	Phafin2	110
823	23	21	54.50831909566828	Phafin2	115
824	24	21	41.22161816437482	Phafin2	120
825	25	21	34.711574647474244	Phafin2	125
826	26	21	43.19003793373347	Phafin2	130
827	27	21	45.823667328048174	Phafin2	135
828	28	21	46.21713926291595	Phafin2	140
829	29	21	41.782055064868985	Phafin2	145
830	30	21	44.372927293383064	Phafin2	150
831	31	21	45.861830748762785	Phafin2	155
832	32	21	46.207068360227375	Phafin2	160
833	33	21	43.440927088431366	Phafin2	165
834	34	21	49.06420112122717	Phafin2	170
835	35	21	49.48664898663752	Phafin2	175
836	36	21	57.12551701717533	Phafin2	180
837	37	21	55.29455623539058	Phafin2	185
838	38	21	66.21300489233853	Phafin2	190
839	39	21	100.0	Phafin2	195
840	0	22	68.57056667935018	Phafin2	0
841	1	22	65.72054422608213	Phafin2	5
842	2	22	86.85643963156073	Phafin2	10
843	3	22	90.51786491702578	Phafin2	15
844	4	22	100.0	Phafin2	20
845	5	22	89.59745232537013	Phafin2	25
846	6	22	74.8948467178807	Phafin2	30
847	7	22	52.14197321376539	Phafin2	35
848	8	22	55.46745647322576	Phafin2	40
849	9	22	35.5820881196502	Phafin2	45
850	10	22	33.06080893468668	Phafin2	50
851	11	22	29.354477113092486	Phafin2	55
852	12	22	26.909299080958593	Phafin2	60
853	13	22	13.04826252840937	Phafin2	65
854	14	22	25.666656382727087	Phafin2	70
855	15	22	22.66374602782833	Phafin2	75
856	16	22	24.222105670907087	Phafin2	80
857	17	22	31.403380673735136	Phafin2	85
858	18	22	30.557012446994857	Phafin2	90
859	19	22	42.763363122478296	Phafin2	95
860	20	22	25.209363869777913	Phafin2	100
861	21	22	1.4658041869346012	Phafin2	105
862	22	22	13.683124397961038	Phafin2	110
863	23	22	7.329363732658697	Phafin2	115
864	24	22	30.11308905548872	Phafin2	120
865	25	22	2.331369100875159	Phafin2	125
866	26	22	6.914235371952961	Phafin2	130
867	27	22	0.0	Phafin2	135
868	28	22	14.245998690511694	Phafin2	140
869	29	22	25.89770222510171	Phafin2	145
870	30	22	10.607883668075564	Phafin2	150
871	31	22	17.215314842809995	Phafin2	155
872	32	22	18.125443494894025	Phafin2	160
873	33	22	21.05842306070609	Phafin2	165
874	34	22	27.654199103926057	Phafin2	170
875	35	22	7.4836228262322795	Phafin2	175
876	36	22	19.84937456507504	Phafin2	180
877	37	22	36.02498311719921	Phafin2	185
878	38	22	20.5219442130558	Phafin2	190
879	39	22	27.56061525382475	Phafin2	195
880	0	23	27.572376503636224	Phafin2	0
881	1	23	32.5117282367671	Phafin2	5
882	2	23	48.806057954836874	Phafin2	10
883	3	23	41.35563164872445	Phafin2	15
884	4	23	58.71995870185726	Phafin2	20
885	5	23	39.22854264820989	Phafin2	25
886	6	23	21.63895299822172	Phafin2	30
887	7	23	6.890286723753307	Phafin2	35
888	8	23	6.199246778191779	Phafin2	40
889	9	23	0.0	Phafin2	45
890	10	23	17.493216143149034	Phafin2	50
891	11	23	13.702301399343328	Phafin2	55
892	12	23	20.913889014593458	Phafin2	60
893	13	23	38.85109371359807	Phafin2	65
894	14	23	51.298360644747156	Phafin2	70
895	15	23	56.16430090658139	Phafin2	75
896	16	23	56.364422588609166	Phafin2	80
897	17	23	39.363130345587024	Phafin2	85
898	18	23	30.341564468847892	Phafin2	90
899	19	23	32.04511285756668	Phafin2	95
900	20	23	22.9757792426551	Phafin2	100
901	21	23	27.362533667875113	Phafin2	105
902	22	23	26.14152323774758	Phafin2	110
903	23	23	31.431842141871858	Phafin2	115
904	24	23	28.8486969463845	Phafin2	120
905	25	23	35.525788712399674	Phafin2	125
906	26	23	31.857226420755	Phafin2	130
907	27	23	38.43827989212873	Phafin2	135
908	28	23	35.43561663121799	Phafin2	140
909	29	23	39.84181336390471	Phafin2	145
910	30	23	39.429334754633054	Phafin2	150
911	31	23	50.00645283480575	Phafin2	155
912	32	23	57.16926707529035	Phafin2	160
913	33	23	54.13392062510373	Phafin2	165
914	34	23	73.54689702448893	Phafin2	170
915	35	23	62.29717566962827	Phafin2	175
916	36	23	52.91726795354631	Phafin2	180
917	37	23	81.52243323830068	Phafin2	185
918	38	23	100.0	Phafin2	190
919	39	23	83.91853002747067	Phafin2	195
920	0	24	0.9072952576167017	Phafin2	0
921	1	24	0.7628808348085335	Phafin2	5
922	2	24	11.673343892667484	Phafin2	10
923	3	24	13.441349110220816	Phafin2	15
924	4	24	18.698779465200772	Phafin2	20
925	5	24	17.41432963756639	Phafin2	25
926	6	24	23.3701667753657	Phafin2	30
927	7	24	44.764930587906456	Phafin2	35
928	8	24	37.09009596571324	Phafin2	40
929	9	24	50.12261250349391	Phafin2	45
930	10	24	73.19556507966088	Phafin2	50
931	11	24	53.55427187179729	Phafin2	55
932	12	24	47.41936084971583	Phafin2	60
933	13	24	73.08096524736796	Phafin2	65
934	14	24	57.39644088325725	Phafin2	70
935	15	24	62.718158949035704	Phafin2	75
936	16	24	100.0	Phafin2	80
937	17	24	95.27625081524272	Phafin2	85
938	18	24	94.19509922668408	Phafin2	90
939	19	24	76.11814031491663	Phafin2	95
940	20	24	30.159135376875064	Phafin2	100
941	21	24	37.712848225100174	Phafin2	105
942	22	24	27.91856889965527	Phafin2	110
943	23	24	26.865554830895384	Phafin2	115
944	24	24	24.348458026646796	Phafin2	120
945	25	24	27.259107425696456	Phafin2	125
946	26	24	17.40818037827262	Phafin2	130
947	27	24	16.845429982297595	Phafin2	135
948	28	24	7.478990030746292	Phafin2	140
949	29	24	0.0	Phafin2	145
950	30	24	22.892760644740523	Phafin2	150
951	31	24	47.59918009876084	Phafin2	155
952	32	24	32.31174881207492	Phafin2	160
953	33	24	21.62098201807511	Phafin2	165
954	34	24	51.743780862759714	Phafin2	170
955	35	24	37.94316593683035	Phafin2	175
956	36	24	46.8141246622566	Phafin2	180
957	37	24	38.73194819714898	Phafin2	185
958	38	24	31.131277368862392	Phafin2	190
959	39	24	33.62619957141526	Phafin2	195
960	0	25	77.3436745928207	Phafin2	0
961	1	25	84.31157039975342	Phafin2	5
962	2	25	84.30939088902247	Phafin2	10
963	3	25	79.04587247371356	Phafin2	15
964	4	25	100.0	Phafin2	20
965	5	25	96.5417391872916	Phafin2	25
966	6	25	82.65078322274914	Phafin2	30
967	7	25	69.1795387532576	Phafin2	35
968	8	25	28.599228453201224	Phafin2	40
969	9	25	36.050664283734946	Phafin2	45
970	10	25	22.918489412248217	Phafin2	50
971	11	25	2.091084867034263	Phafin2	55
972	12	25	2.4890012547754554	Phafin2	60
973	13	25	24.530393277143464	Phafin2	65
974	14	25	19.296142577364847	Phafin2	70
975	15	25	28.176092012715888	Phafin2	75
976	16	25	1.6343216895567263	Phafin2	80
977	17	25	0.0	Phafin2	85
978	18	25	1.9301124316178548	Phafin2	90
979	19	25	5.567093124266361	Phafin2	95
980	20	25	10.660298343883188	Phafin2	100
981	21	25	6.231221179862542	Phafin2	105
982	22	25	19.64984603313478	Phafin2	110
983	23	25	12.218025799179879	Phafin2	115
984	24	25	25.771157600420956	Phafin2	120
985	25	25	17.05155788313463	Phafin2	125
986	26	25	33.63919133924706	Phafin2	130
987	27	25	19.463030827622497	Phafin2	135
988	28	25	45.45618716392724	Phafin2	140
989	29	25	63.58940508697803	Phafin2	145
990	30	25	43.41087202224348	Phafin2	150
991	31	25	46.293742001974	Phafin2	155
992	32	25	59.87956646417973	Phafin2	160
993	33	25	44.3430798977498	Phafin2	165
994	34	25	52.16347575917031	Phafin2	170
995	35	25	46.7146989317284	Phafin2	175
996	36	25	45.146696640128525	Phafin2	180
997	37	25	50.75675726166272	Phafin2	185
998	38	25	54.954183570848116	Phafin2	190
999	39	25	61.44258701696592	Phafin2	195

## Sheet: 1e
Phafin2_association (s)
45
50
60
35
35
60
25
40
50
45
75
50
30
40
60
45
55
55
30
70
80
20
20
40
55
20
50
55
40
40
80
55
25
70
40
30
35
40
55
40
45
40
30
50
25
65
40
40
35
25
30
30
25
50
50
35
40
30
50
35
40
45
40
35
20
35
30
65
40
55
70
30
40
45
50
65
65
55
30
30
50
45
55
40
80
35
110
60
40
30
40
40
45
60
25
30
25
30
25
40
30
35
25
55
50
30
45
25
35
55
50
40
50
30
65
50
35
45
90
30
55
50
40
45
45
75
25
40
55
60
30
30
45
45
40
35
45
65
55
50
45
35

## Sheet: 1g
	Touching and fusing (%)	Touching and not fusing (%)
First phase	0	100
Second phase	93	7

## Sheet: 2a
	time	Track	Intensity	Protein	time (s)
0	0	1	35.47667349024495	Phafin2	0
1	1	1	49.18776911957426	Phafin2	5
2	2	1	70.03047592156668	Phafin2	10
3	3	1	90.7890900497497	Phafin2	15
4	4	1	100.0	Phafin2	20
5	5	1	93.15227832833585	Phafin2	25
6	6	1	79.46788365747885	Phafin2	30
7	7	1	62.15062409654084	Phafin2	35
8	8	1	50.67043958371057	Phafin2	40
9	9	1	35.67217361147342	Phafin2	45
10	10	1	38.22917401966049	Phafin2	50
11	11	1	14.562764132326263	Phafin2	55
12	12	1	6.615699549766592	Phafin2	60
13	13	1	5.324846316034998	Phafin2	65
14	14	1	6.00188441247149	Phafin2	70
15	15	1	6.6714032734761215	Phafin2	75
16	16	1	4.580595462064684	Phafin2	80
17	17	1	1.9450267163038524	Phafin2	85
18	18	1	0.0	Phafin2	90
19	19	1	0.46619259677563074	Phafin2	95
20	20	1	1.1644073154488097	Phafin2	100
21	21	1	4.218137623491932	Phafin2	105
22	22	1	3.021198105766493	Phafin2	110
23	23	1	6.993656220556053	Phafin2	115
24	24	1	2.729635915551315	Phafin2	120
25	25	1	1.3081935113601801	Phafin2	125
26	26	1	10.170149556058197	Phafin2	130
27	27	1	13.279583587810858	Phafin2	135
28	28	1	13.101116836642307	Phafin2	140
29	29	1	15.878630332902633	Phafin2	145
30	30	1	16.96615730240523	Phafin2	150
31	31	1	17.67971739951078	Phafin2	155
32	32	1	20.157996016339744	Phafin2	160
33	33	1	22.482820848844952	Phafin2	165
34	34	1	18.024988414239274	Phafin2	170
35	35	1	22.40425251127117	Phafin2	175
36	36	1	26.206070017892714	Phafin2	180
37	37	1	29.169722954537786	Phafin2	185
38	38	1	24.757926655229245	Phafin2	190
39	39	1	25.657472738935212	Phafin2	195
40	0	2	97.30283373164903	Phafin2	0
41	1	2	79.35761745935866	Phafin2	5
42	2	2	51.15161383512357	Phafin2	10
43	3	2	65.47259500485858	Phafin2	15
44	4	2	100.0	Phafin2	20
45	5	2	96.22218136933057	Phafin2	25
46	6	2	52.597315965018254	Phafin2	30
47	7	2	18.737085379625494	Phafin2	35
48	8	2	6.59327152874439	Phafin2	40
49	9	2	17.43046983743467	Phafin2	45
50	10	2	12.663812800378182	Phafin2	50
51	11	2	0.0	Phafin2	55
52	12	2	13.491083856396251	Phafin2	60
53	13	2	5.987866691178402	Phafin2	65
54	14	2	3.82383065892796	Phafin2	70
55	15	2	11.42421934501142	Phafin2	75
56	16	2	1.2382278015599946	Phafin2	80
57	17	2	9.650235050030203	Phafin2	85
58	18	2	11.69735010636342	Phafin2	90
59	19	2	0.5056070593796828	Phafin2	95
60	20	2	7.469075820048846	Phafin2	100
61	21	2	4.259789374162882	Phafin2	105
62	22	2	1.7674711768259042	Phafin2	110
63	23	2	11.795782230742967	Phafin2	115
64	24	2	9.182761246946985	Phafin2	120
65	25	2	15.27294692333955	Phafin2	125
66	26	2	12.482601045250414	Phafin2	130
67	27	2	15.110118969456622	Phafin2	135
68	28	2	12.456338472043491	Phafin2	140
69	29	2	17.370065919058746	Phafin2	145
70	30	2	12.611287653964338	Phafin2	150
71	31	2	15.937495075767528	Phafin2	155
72	32	2	19.115266433805186	Phafin2	160
73	33	2	19.87162854216457	Phafin2	165
74	34	2	14.596738188407699	Phafin2	170
75	35	2	16.709614728051058	Phafin2	175
76	36	2	22.218136933056694	Phafin2	180
77	37	2	10.532657509782807	Phafin2	185
78	38	2	3.127872468944505	Phafin2	190
79	39	2	7.776347926569849	Phafin2	195
80	0	3		Phafin2	0
81	1	3	40.151210460449654	Phafin2	5
82	2	3	52.02710050489794	Phafin2	10
83	3	3	88.82647909204677	Phafin2	15
84	4	3	100.0	Phafin2	20
85	5	3	76.82112803693954	Phafin2	25
86	6	3	80.768566866612	Phafin2	30
87	7	3	53.6194709360031	Phafin2	35
88	8	3	18.659647002977607	Phafin2	40
89	9	3	15.55689811418461	Phafin2	45
90	10	3	3.634574720579982	Phafin2	50
91	11	3	0.0	Phafin2	55
92	12	3	2.919345790359469	Phafin2	60
93	13	3	1.8502567643378105	Phafin2	65
94	14	3	6.824752945237991	Phafin2	70
95	15	3	0.5922409700945036	Phafin2	75
96	16	3	8.720321063306434	Phafin2	80
97	17	3	8.854097440987358	Phafin2	85
98	18	3	7.166788935398956	Phafin2	90
99	19	3	14.891295904716696	Phafin2	95
100	20	3	14.023907133301691	Phafin2	100
101	21	3	6.031847408622106	Phafin2	105
102	22	3	9.508911232900358	Phafin2	110
103	23	3	9.142105036033316	Phafin2	115
104	24	3	16.59362188754153	Phafin2	120
105	25	3	18.519397574763737	Phafin2	125
106	26	3	17.646571440901045	Phafin2	130
107	27	3	11.307297285634139	Phafin2	135
108	28	3	8.42894748198334	Phafin2	140
109	29	3	12.002071376170537	Phafin2	145
110	30	3	16.03262417468605	Phafin2	150
111	31	3	11.436758296293094	Phafin2	155
112	32	3	8.17977819013507	Phafin2	160
113	33	3	16.560220946791524	Phafin2	165
114	34	3	9.986794976912785	Phafin2	170
115	35	3	23.45833513140292	Phafin2	175
116	36	3	20.815172830449225	Phafin2	180
117	37	3	18.425581495706215	Phafin2	185
118	38	3	16.55590557976956	Phafin2	190
119	39	3	23.828421007206668	Phafin2	195
120	0	4	24.717039143719127	Phafin2	0
121	1	4	10.547858337016462	Phafin2	5
122	2	4	29.25378081823247	Phafin2	10
123	3	4	53.52355925363668	Phafin2	15
124	4	4	100.0	Phafin2	20
125	5	4	95.92409058590671	Phafin2	25
126	6	4	93.25337727473622	Phafin2	30
127	7	4	89.9760275946886	Phafin2	35
128	8	4	65.33705490113184	Phafin2	40
129	9	4	44.79500951209669	Phafin2	45
130	10	4	39.91441515017583	Phafin2	50
131	11	4	27.139981552297304	Phafin2	55
132	12	4	30.18613443763331	Phafin2	60
133	13	4	29.153255250869535	Phafin2	65
134	14	4	24.778531486000873	Phafin2	70
135	15	4	36.958338938104106	Phafin2	75
136	16	4	34.49480197544149	Phafin2	80
137	17	4	25.404504314072124	Phafin2	85
138	18	4	9.674234708583942	Phafin2	90
139	19	4	0.8347105055823435	Phafin2	95
140	20	4	4.7574895751263435	Phafin2	100
141	21	4	0.5839370472145851	Phafin2	105
142	22	4	9.984939180230205	Phafin2	110
143	23	4	9.208718461154119	Phafin2	115
144	24	4	0.0	Phafin2	120
145	25	4	1.4952727761870823	Phafin2	125
146	26	4	7.180552085935539	Phafin2	130
147	27	4	6.266213801187555	Phafin2	135
148	28	4	4.7200176790484	Phafin2	140
149	29	4	12.747290493668203	Phafin2	145
150	30	4	15.018783988931371	Phafin2	150
151	31	4	17.769125079267464	Phafin2	155
152	32	4	11.022262149541676	Phafin2	160
153	33	4	15.033676665577723	Phafin2	165
154	34	4	12.173802340552275	Phafin2	170
155	35	4	9.557014931109356	Phafin2	175
156	36	4	3.23519379695996	Phafin2	180
157	37	4	15.05925844078479	Phafin2	185
158	38	4	11.34209439074539	Phafin2	190
159	39	4	0.2190664693787298	Phafin2	195
160	0	5	12.821807436382576	Phafin2	0
161	1	5	20.156147026935102	Phafin2	5
162	2	5	44.703331278300965	Phafin2	10
163	3	5	80.75745657858371	Phafin2	15
164	4	5	100.0	Phafin2	20
165	5	5	96.9639554412296	Phafin2	25
166	6	5	73.43640383511556	Phafin2	30
167	7	5	25.121973256234163	Phafin2	35
168	8	5	5.08195327281615	Phafin2	40
169	9	5	4.856076872382476	Phafin2	45
170	10	5	0.0	Phafin2	50
171	11	5	3.986054125300283	Phafin2	55
172	12	5	9.72251748549076	Phafin2	60
173	13	5	2.6738451072514176	Phafin2	65
174	14	5	15.84775399136885	Phafin2	70
175	15	5	12.6357915772019	Phafin2	75
176	16	5	17.452007908331364	Phafin2	80
177	17	5	9.14772848062244	Phafin2	85
178	18	5	9.705776058164487	Phafin2	90
179	19	5	18.8604136992708	Phafin2	95
180	20	5	23.188737005463537	Phafin2	100
181	21	5	20.225770105657	Phafin2	105
182	22	5	15.508939390718332	Phafin2	110
183	23	5	32.761910329726376	Phafin2	115
184	24	5	29.70939008057143	Phafin2	120
185	25	5	34.376262250473	Phafin2	125
186	26	5	37.814366802015336	Phafin2	130
187	27	5	23.341535746933392	Phafin2	135
188	28	5	38.87040540827821	Phafin2	140
189	29	5	40.45499479155593	Phafin2	145
190	30	5	33.452826378111766	Phafin2	150
191	31	5	26.075171666064307	Phafin2	155
192	32	5	37.5916792448819	Phafin2	160
193	33	5	30.954899126256922	Phafin2	165
194	34	5	35.462594868088196	Phafin2	170
195	35	5	41.624237334977344	Phafin2	175
196	36	5	37.684687174472245	Phafin2	180
197	37	5	24.653479028040532	Phafin2	185
198	38	5	43.37464656986754	Phafin2	190
199	39	5	47.49038032271094	Phafin2	195
200	0	6	45.896214994754246	Phafin2	0
201	1	6	60.794124767976754	Phafin2	5
202	2	6	70.80138810426921	Phafin2	10
203	3	6	91.9657816156888	Phafin2	15
204	4	6	100.0	Phafin2	20
205	5	6	68.22693890727142	Phafin2	25
206	6	6	55.27011540634332	Phafin2	30
207	7	6	31.85763860866757	Phafin2	35
208	8	6	22.34686465983374	Phafin2	40
209	9	6	5.092405778387532	Phafin2	45
210	10	6	1.4930191267855704	Phafin2	50
211	11	6	0.0	Phafin2	55
212	12	6	10.903074812363805	Phafin2	60
213	13	6	12.061334839803084	Phafin2	65
214	14	6	1.932693083689764	Phafin2	70
215	15	6	9.143733354854326	Phafin2	75
216	16	6	8.881607618432746	Phafin2	80
217	17	6	10.382697118876608	Phafin2	85
218	18	6	16.24178839480268	Phafin2	90
219	19	6	12.94068275361147	Phafin2	95
220	20	6	7.711080623032829	Phafin2	100
221	21	6	3.4783310467274564	Phafin2	105
222	22	6	12.480994270034707	Phafin2	110
223	23	6	8.546525704140091	Phafin2	115
224	24	6	14.308772496166569	Phafin2	120
225	25	6	17.51690743281415	Phafin2	125
226	26	6	14.470179969332579	Phafin2	130
227	27	6	18.537648293115957	Phafin2	135
228	28	6	17.649907190702915	Phafin2	140
229	29	6	18.525381325155337	Phafin2	145
230	30	6	11.790815914776848	Phafin2	150
231	31	6	23.48898393995643	Phafin2	155
232	32	6	15.959002501815819	Phafin2	160
233	33	6	20.69243805988216	Phafin2	165
234	34	6	24.78411750464046	Phafin2	170
235	35	6	15.660721491405063	Phafin2	175
236	36	6	11.129045274796214	Phafin2	180
237	37	6	9.192155596804122	Phafin2	185
238	38	6	19.25171495440237	Phafin2	190
239	39	6	18.476959083205543	Phafin2	195
240	0	7	74.29695857455704	Phafin2	0
241	1	7	70.0519194902518	Phafin2	5
242	2	7	96.39681351362958	Phafin2	10
243	3	7	92.85654277057037	Phafin2	15
244	4	7	100.0	Phafin2	20
245	5	7	97.00356771470233	Phafin2	25
246	6	7	79.77174840423645	Phafin2	30
247	7	7	56.86201662693205	Phafin2	35
248	8	7	23.77300298523068	Phafin2	40
249	9	7	5.43035675280088	Phafin2	45
250	10	7	1.7851642063561726	Phafin2	50
251	11	7	5.733733853337251	Phafin2	55
252	12	7	0.8121171614358275	Phafin2	60
253	13	7	7.341539139379845	Phafin2	65
254	14	7	6.872564815350697	Phafin2	70
255	15	7	10.968249019391877	Phafin2	75
256	16	7	9.17823077942712	Phafin2	80
257	17	7	6.464079217828486	Phafin2	85
258	18	7	14.643685929090042	Phafin2	90
259	19	7	1.6335690028881502	Phafin2	95
260	20	7	5.290336552553324	Phafin2	100
261	21	7	12.349781661834422	Phafin2	105
262	22	7	12.564479302214012	Phafin2	110
263	23	7	8.228333740947697	Phafin2	115
264	24	7	9.642724457048345	Phafin2	120
265	25	7	2.132787690170775	Phafin2	125
266	26	7	7.297292756101623	Phafin2	130
267	27	7	0.0	Phafin2	135
268	28	7	14.01359502797604	Phafin2	140
269	29	7	3.528509046238411	Phafin2	145
270	30	7	13.327496046763015	Phafin2	150
271	31	7	6.713875255070141	Phafin2	155
272	32	7	13.444179546969313	Phafin2	160
273	33	7	10.636681185205651	Phafin2	165
274	34	7	7.4466476363656735	Phafin2	170
275	35	7	5.570376953048436	Phafin2	175
276	36	7	13.67045219056936	Phafin2	180
277	37	7	13.528191667117854	Phafin2	185
278	38	7	8.492131798214094	Phafin2	190
279	39	7	11.745267783965641	Phafin2	195
280	0	8	33.818641932400716	Phafin2	0
281	1	8	41.58430358849595	Phafin2	5
282	2	8	53.9184008167521	Phafin2	10
283	3	8	81.56660005213311	Phafin2	15
284	4	8	100.0	Phafin2	20
285	5	8	67.44042705708576	Phafin2	25
286	6	8	79.56056129985227	Phafin2	30
287	7	8	66.09284038578501	Phafin2	35
288	8	8	43.949843600660344	Phafin2	40
289	9	8	24.55958380397949	Phafin2	45
290	10	8	15.91824876183856	Phafin2	50
291	11	8	16.742875141193828	Phafin2	55
292	12	8	14.754214093318277	Phafin2	60
293	13	8	7.52454600747241	Phafin2	65
294	14	8	6.635567816491437	Phafin2	70
295	15	8	2.6642193066295974	Phafin2	75
296	16	8	7.779237987661823	Phafin2	80
297	17	8	0.0	Phafin2	85
298	18	8	12.479907029281414	Phafin2	90
299	19	8	11.173320879311836	Phafin2	95
300	20	8	12.76175167260405	Phafin2	100
301	21	8	12.116875923190547	Phafin2	105
302	22	8	8.47163089755843	Phafin2	110
303	23	8	9.486597445477448	Phafin2	115
304	24	8	14.570662090537818	Phafin2	120
305	25	8	20.649600312798665	Phafin2	125
306	26	8	17.890346685202893	Phafin2	130
307	27	8	19.563493787470662	Phafin2	135
308	28	8	25.075484403510284	Phafin2	140
309	29	8	25.577808671474493	Phafin2	145
310	30	8	29.942599270136405	Phafin2	150
311	31	8	22.0582804761491	Phafin2	155
312	32	8	31.10011729950474	Phafin2	160
313	33	8	20.500260665566078	Phafin2	165
314	34	8	19.346272482405073	Phafin2	170
315	35	8	28.693576766009198	Phafin2	175
316	36	8	37.867647058823515	Phafin2	180
317	37	8	29.260252845599084	Phafin2	185
318	38	8	23.17805630376226	Phafin2	190
319	39	8	24.620677296029182	Phafin2	195
320	0	9		Phafin2	0
321	1	9	15.173577234964618	Phafin2	5
322	2	9	28.270506673449063	Phafin2	10
323	3	9	72.75023198605898	Phafin2	15
324	4	9	100.0	Phafin2	20
325	5	9	82.60829824564888	Phafin2	25
326	6	9	44.81255327731225	Phafin2	30
327	7	9	10.367342721400133	Phafin2	35
328	8	9	17.920451135887188	Phafin2	40
329	9	9	5.049646010137842	Phafin2	45
330	10	9	9.475562479260336	Phafin2	50
331	11	9	6.895003209057688	Phafin2	55
332	12	9	0.5017257378348849	Phafin2	60
333	13	9	0.8047482131609027	Phafin2	65
334	14	9	0.0	Phafin2	70
335	15	9	3.2513814844325926	Phafin2	75
336	16	9	0.07689816259092036	Phafin2	80
337	17	9	5.218543783270384	Phafin2	85
338	18	9	5.099321825765059	Phafin2	90
339	19	9	7.51356646524779	Phafin2	95
340	20	9	14.060838964914971	Phafin2	100
341	21	9	9.117896606744374	Phafin2	105
342	22	9	14.482884694483786	Phafin2	110
343	23	9	7.9554825210674975	Phafin2	115
344	24	9	12.714425658154873	Phafin2	120
345	25	9	12.813777289409305	Phafin2	125
346	26	9	12.766684616194713	Phafin2	130
347	27	9	14.368829021803705	Phafin2	135
348	28	9	8.087222784110889	Phafin2	140
349	29	9		Phafin2	145
350	30	9		Phafin2	150
351	31	9		Phafin2	155
352	32	9		Phafin2	160
353	33	9		Phafin2	165
354	34	9		Phafin2	170
355	35	9		Phafin2	175
356	36	9		Phafin2	180
357	37	9		Phafin2	185
358	38	9		Phafin2	190
359	39	9		Phafin2	195
360	0	10		Phafin2	0
361	1	10		Phafin2	5
362	2	10	67.81115531544106	Phafin2	10
363	3	10	83.379419897629	Phafin2	15
364	4	10	100.0	Phafin2	20
365	5	10	89.55698064364299	Phafin2	25
366	6	10	92.9677245274521	Phafin2	30
367	7	10	79.97354502721576	Phafin2	35
368	8	10	45.17551778914333	Phafin2	40
369	9	10	21.281646051128693	Phafin2	45
370	10	10	13.77281589245973	Phafin2	50
371	11	10	0.5453295003377969	Phafin2	55
372	12	10	7.4759643182468345	Phafin2	60
373	13	10	7.473529811548898	Phafin2	65
374	14	10	12.847297596127527	Phafin2	70
375	15	10	5.201323560141451	Phafin2	75
376	16	10	1.0626621736493167	Phafin2	80
377	17	10	0.0	Phafin2	85
378	18	10	8.163306709297595	Phafin2	90
379	19	10	11.688269532351562	Phafin2	95
380	20	10	15.837074696751769	Phafin2	100
381	21	10	16.493782878520147	Phafin2	105
382	22	10	21.649459438075283	Phafin2	110
383	23	10	5.110029558968833	Phafin2	115
384	24	10	8.056797041262865	Phafin2	120
385	25	10	11.24701519335056	Phafin2	125
386	26	10	20.150817689937185	Phafin2	130
387	27	10	47.789975107169006	Phafin2	135
388	28	10	34.08309377111174	Phafin2	140
389	29	10	29.176142645862452	Phafin2	145
390	30	10	37.298671367969604	Phafin2	150
391	31	10	27.877739073629627	Phafin2	155
392	32	10	51.83997987474464	Phafin2	160
393	33	10	41.31073840616906	Phafin2	165
394	34	10	43.412934939837264	Phafin2	170
395	35	10	36.340287231215264	Phafin2	175
396	36	10	42.887892995315596	Phafin2	180
397	37	10	52.51697561232916	Phafin2	185
398	38	10	54.10447685494194	Phafin2	190
399	39	10	43.275993938078315	Phafin2	195
400	0	11	42.75481625196784	Phafin2	0
401	1	11	25.949401334147538	Phafin2	5
402	2	11	62.20791367462568	Phafin2	10
403	3	11	77.89303630643654	Phafin2	15
404	4	11	100.0	Phafin2	20
405	5	11	83.39401153787688	Phafin2	25
406	6	11	67.40639968256667	Phafin2	30
407	7	11	84.78845078624009	Phafin2	35
408	8	11	89.91273160136353	Phafin2	40
409	9	11	65.66051639599806	Phafin2	45
410	10	11	69.11646865732403	Phafin2	50
411	11	11	14.457902724206626	Phafin2	55
412	12	11	32.56139320249517	Phafin2	60
413	13	11	17.114860878146317	Phafin2	65
414	14	11	10.818241079273296	Phafin2	70
415	15	11	15.243756328698103	Phafin2	75
416	16	11	0.0	Phafin2	80
417	17	11	8.203023346293474	Phafin2	85
418	18	11	17.391842066614622	Phafin2	90
419	19	11	20.268066259053438	Phafin2	95
420	20	11	30.02991396835458	Phafin2	100
421	21	11	21.96860192778908	Phafin2	105
422	22	11	25.491802645105928	Phafin2	110
423	23	11	32.23932205311341	Phafin2	115
424	24	11	26.158618752785923	Phafin2	120
425	25	11	34.47114628986918	Phafin2	125
426	26	11	36.36183276519984	Phafin2	130
427	27	11	27.965309072357787	Phafin2	135
428	28	11	25.09243441987256	Phafin2	140
429	29	11	31.75956486899436	Phafin2	145
430	30	11	35.46312542996499	Phafin2	150
431	31	11	49.87593819325814	Phafin2	155
432	32	11	38.85801300136817	Phafin2	160
433	33	11	46.67790050835712	Phafin2	165
434	34	11	39.37332684037897	Phafin2	170
435	35	11	48.50056555693832	Phafin2	175
436	36	11	48.87416809022114	Phafin2	180
437	37	11	51.30284221347906	Phafin2	185
438	38	11	61.009808998925564	Phafin2	190
439	39	11	56.327152143834404	Phafin2	195
440	0	12		Phafin2	0
441	1	12		Phafin2	5
442	2	12		Phafin2	10
443	3	12	69.50947759274491	Phafin2	15
444	4	12	100.0	Phafin2	20
445	5	12	89.34531646730149	Phafin2	25
446	6	12	63.58200288797264	Phafin2	30
447	7	12	63.518335060853715	Phafin2	35
448	8	12	87.37466988231638	Phafin2	40
449	9	12	66.92761986741812	Phafin2	45
450	10	12	23.907523754466318	Phafin2	50
451	11	12	0.0	Phafin2	55
452	12	12	9.763588624341985	Phafin2	60
453	13	12	18.196264990589878	Phafin2	65
454	14	12	11.138813690110872	Phafin2	70
455	15	12	13.921097735208058	Phafin2	75
456	16	12	24.906853968924995	Phafin2	80
457	17	12	34.453971981062644	Phafin2	85
458	18	12	30.309196435620372	Phafin2	90
459	19	12	25.279438093224986	Phafin2	95
460	20	12	31.550719064439487	Phafin2	100
461	21	12	24.416866371417754	Phafin2	105
462	22	12	32.97051160919159	Phafin2	110
463	23	12	25.499219432439546	Phafin2	115
464	24	12	2.7028265968527863	Phafin2	120
465	25	12	8.802204434846162	Phafin2	125
466	26	12	3.807336061711934	Phafin2	130
467	27	12	15.980624606851169	Phafin2	135
468	28	12	22.11209102971251	Phafin2	140
469	29	12	19.829472091844675	Phafin2	145
470	30	12	10.215630196886401	Phafin2	150
471	31	12	15.388768485953616	Phafin2	155
472	32	12	20.826000921910154	Phafin2	160
473	33	12	22.354028772764448	Phafin2	165
474	34	12	35.28470978931041	Phafin2	170
475	35	12	53.29659275256392	Phafin2	175
476	36	12	50.53952116700579	Phafin2	180
477	37	12	51.9656804944698	Phafin2	185
478	38	12	56.13617784206815	Phafin2	190
479	39	12	17.206357614544785	Phafin2	195
480	0	13	46.04983350556895	Phafin2	0
481	1	13	67.9986221150534	Phafin2	5
482	2	13	86.0374325410495	Phafin2	10
483	3	13	87.28602595016648	Phafin2	15
484	4	13	100.0	Phafin2	20
485	5	13	84.42691468595706	Phafin2	25
486	6	13	71.02996899758871	Phafin2	30
487	7	13	48.67654150878401	Phafin2	35
488	8	13	64.0197496842347	Phafin2	40
489	9	13	38.850384659547586	Phafin2	45
490	10	13	24.531863589390273	Phafin2	50
491	11	13	20.837524400045933	Phafin2	55
492	12	13	20.625100470777358	Phafin2	60
493	13	13	11.829601561602939	Phafin2	65
494	14	13	11.493856929613045	Phafin2	70
495	15	13	0.0	Phafin2	75
496	16	13	7.985761855551727	Phafin2	80
497	17	13	13.63807555402457	Phafin2	85
498	18	13	14.915604547020319	Phafin2	90
499	19	13	17.197611666092545	Phafin2	95
500	20	13	13.216213112871744	Phafin2	100
501	21	13	10.158916063842007	Phafin2	105
502	22	13	22.75508095074061	Phafin2	110
503	23	13	21.181995636697675	Phafin2	115
504	24	13	26.814100355953606	Phafin2	120
505	25	13	20.174532093236884	Phafin2	125
506	26	13	15.139281203352862	Phafin2	130
507	27	13	17.346882535308307	Phafin2	135
508	28	13	20.84602135721667	Phafin2	140
509	29	13	29.47227006544953	Phafin2	145
510	30	13	31.39556780342174	Phafin2	150
511	31	13	23.975198070961078	Phafin2	155
512	32	13	19.582960156160294	Phafin2	160
513	33	13	20.691238948214494	Phafin2	165
514	34	13	34.36077620851991	Phafin2	170
515	35	13	17.682856814789297	Phafin2	175
516	36	13	21.02422781031117	Phafin2	180
517	37	13	21.408657710414523	Phafin2	185
518	38	13	23.690894476977846	Phafin2	190
519	39	13	20.653806407165	Phafin2	195
520	0	14	54.78473054156597	Phafin2	0
521	1	14	69.37719471238047	Phafin2	5
522	2	14	76.53685056381849	Phafin2	10
523	3	14	96.17733717552107	Phafin2	15
524	4	14	100.0	Phafin2	20
525	5	14	91.56317975375069	Phafin2	25
526	6	14	58.76604549990141	Phafin2	30
527	7	14	35.06741979825571	Phafin2	35
528	8	14	16.130124184295504	Phafin2	40
529	9	14	26.170832143687626	Phafin2	45
530	10	14	14.07677114944796	Phafin2	50
531	11	14	11.05973149818831	Phafin2	55
532	12	14	4.9962176624859875	Phafin2	60
533	13	14	12.112310404813138	Phafin2	65
534	14	14	0.0	Phafin2	70
535	15	14	12.667740045976753	Phafin2	75
536	16	14	17.564763331635955	Phafin2	80
537	17	14	31.42842846083883	Phafin2	85
538	18	14	24.43419468588938	Phafin2	90
539	19	14	9.06936836435243	Phafin2	95
540	20	14	17.027877446377648	Phafin2	100
541	21	14	24.967548427165724	Phafin2	105
542	22	14	16.681727336145325	Phafin2	110
543	23	14	28.26068399968211	Phafin2	115
544	24	14	27.07594403906552	Phafin2	120
545	25	14	27.425331947947985	Phafin2	125
546	26	14	25.519740269679193	Phafin2	130
547	27	14	28.43375905479828	Phafin2	135
548	28	14	22.63515601774313	Phafin2	140
549	29	14	28.264216143664072	Phafin2	145
550	30	14	24.441553319185147	Phafin2	150
551	31	14	28.74635379720197	Phafin2	155
552	32	14	30.148026267377425	Phafin2	160
553	33	14	43.50041355519124	Phafin2	165
554	34	14	35.29553743042413	Phafin2	170
555	35	14	32.90780809861747	Phafin2	175
556	36	14	39.23976487694894	Phafin2	180
557	37	14	44.08174558555589	Phafin2	185
558	38	14	41.52829983192882	Phafin2	190
559	39	14	53.46400303764383	Phafin2	195
560	0	15	83.71935797863458	Phafin2	0
561	1	15	69.492988836713	Phafin2	5
562	2	15	74.54558783401279	Phafin2	10
563	3	15	74.83841539157031	Phafin2	15
564	4	15	100.0	Phafin2	20
565	5	15	94.26522275665174	Phafin2	25
566	6	15	89.83106415733677	Phafin2	30
567	7	15	84.08854877269005	Phafin2	35
568	8	15	49.97698921140192	Phafin2	40
569	9	15	50.13745382569633	Phafin2	45
570	10	15	16.865889865885777	Phafin2	50
571	11	15	25.80812667744576	Phafin2	55
572	12	15	7.501313447667751	Phafin2	60
573	13	15	15.682361517816043	Phafin2	65
574	14	15	14.855194940070133	Phafin2	70
575	15	15	11.059840268472767	Phafin2	75
576	16	15	12.6302756814655	Phafin2	80
577	17	15	8.65185287757038	Phafin2	85
578	18	15	16.774253982088222	Phafin2	90
579	19	15	6.045321071773288	Phafin2	95
580	20	15	10.848466829846396	Phafin2	100
581	21	15	3.517596126042081	Phafin2	105
582	22	15	5.355608319723699	Phafin2	110
583	23	15	5.823969503577866	Phafin2	115
584	24	15	0.0	Phafin2	120
585	25	15	2.715883960462157	Phafin2	125
586	26	15	8.272480318648496	Phafin2	130
587	27	15	1.2776078554352068	Phafin2	135
588	28	15	3.97842280389512	Phafin2	140
589	29	15	9.018396412760588	Phafin2	145
590	30	15	6.836851472486814	Phafin2	150
591	31	15	9.774494271739087	Phafin2	155
592	32	15	10.273400750192433	Phafin2	160
593	33	15	19.88987403120506	Phafin2	165
594	34	15	20.391427768523677	Phafin2	170
595	35	15	12.235834110541372	Phafin2	175
596	36	15	8.074139539051137	Phafin2	180
597	37	15	14.78880983314122	Phafin2	185
598	38	15	19.96888452656829	Phafin2	190
599	39	15	25.62994579228385	Phafin2	195
0	0	1	2.1332610510836134	APPL	0
1	1	1	0.5626799267207663	APPL	5
2	2	1	2.1483717800127202	APPL	10
3	3	1	0.0	APPL	15
4	4	1	3.310340100447403	APPL	20
5	5	1	1.7919455141386642	APPL	25
6	6	1	0.060910257848244116	APPL	30
7	7	1	0.7436971124487572	APPL	35
8	8	1	2.9470594833065493	APPL	40
9	9	1	9.661675452698768	APPL	45
10	10	1	3.8498087012873756	APPL	50
11	11	1	14.375132413604033	APPL	55
12	12	1	21.40536010269066	APPL	60
13	13	1	45.04897745541556	APPL	65
14	14	1	54.61142059545622	APPL	70
15	15	1	65.58336760508969	APPL	75
16	16	1	71.85805884772125	APPL	80
17	17	1	76.47150459241536	APPL	85
18	18	1	89.19084383295323	APPL	90
19	19	1	91.96000174474398	APPL	95
20	20	1	83.05308383494724	APPL	100
21	21	1	100.0	APPL	105
22	22	1	85.77940205132039	APPL	110
23	23	1	78.29896810857295	APPL	115
24	24	1	90.06617564586682	APPL	120
25	25	1	86.22088458518715	APPL	125
26	26	1	70.52239503495721	APPL	130
27	27	1	51.45281090714224	APPL	135
28	28	1	45.28685460051597	APPL	140
29	29	1	49.40382722049826	APPL	145
30	30	1	46.67563963559778	APPL	150
31	31	1	42.728000648047775	APPL	155
32	32	1	31.12124724268145	APPL	160
33	33	1	27.19043257187723	APPL	165
34	34	1	26.850363280617156	APPL	170
35	35	1	28.95355865455317	APPL	175
36	36	1	34.38485312994605	APPL	180
37	37	1	30.521335726125052	APPL	185
38	38	1	31.507427624281863	APPL	190
39	39	1	31.43467803242733	APPL	195
40	0	2	24.181282963326385	APPL	0
41	1	2	10.409256306472061	APPL	5
42	2	2	15.059385093421643	APPL	10
43	3	2	6.775880044155529	APPL	15
44	4	2	7.532247843329655	APPL	20
45	5	2	9.106821619853635	APPL	25
46	6	2	0.0	APPL	30
47	7	2	2.8179811112473914	APPL	35
48	8	2	13.20960587104951	APPL	40
49	9	2	21.998548591520507	APPL	45
50	10	2	25.664888180219958	APPL	50
51	11	2	59.926305245512914	APPL	55
52	12	2	78.85900895375936	APPL	60
53	13	2	76.85386769696227	APPL	65
54	14	2	84.52231285007564	APPL	70
55	15	2	100.0	APPL	75
56	16	2	83.32311214685801	APPL	80
57	17	2	77.30998814342371	APPL	85
58	18	2	66.5708430434605	APPL	90
59	19	2	77.99097469234229	APPL	95
60	20	2	67.5487550594873	APPL	100
61	21	2	54.59340120201153	APPL	105
62	22	2	40.23288973384031	APPL	110
63	23	2	41.442822682857035	APPL	115
64	24	2	44.35637188764872	APPL	120
65	25	2	48.81178707224335	APPL	125
66	26	2	38.36471237581259	APPL	130
67	27	2	41.11472259699905	APPL	135
68	28	2	32.83683920029437	APPL	140
69	29	2	20.244848522016436	APPL	145
70	30	2	30.755805633917983	APPL	150
71	31	2	22.49172083895499	APPL	155
72	32	2	17.45037613966229	APPL	160
73	33	2	23.485986753342328	APPL	165
74	34	2	21.239114436403778	APPL	170
75	35	2	17.75394537797948	APPL	175
76	36	2	27.507512572059373	APPL	180
77	37	2	21.436383335377574	APPL	185
78	38	2	20.196553415920516	APPL	190
79	39	2	15.987724355043134	APPL	195
80	0	3		APPL	0
81	1	3	11.923502667393311	APPL	5
82	2	3	15.733849023087238	APPL	10
83	3	3	35.178288229337376	APPL	15
84	4	3	20.720620487164645	APPL	20
85	5	3	0.0	APPL	25
86	6	3	8.05036083825357	APPL	30
87	7	3	10.017763764560344	APPL	35
88	8	3	3.7438736698391213	APPL	40
89	9	3	22.073457503681926	APPL	45
90	10	3	23.487392818687034	APPL	50
91	11	3	19.705144137297687	APPL	55
92	12	3	35.03280262043814	APPL	60
93	13	3	29.40110467232266	APPL	65
94	14	3	42.32744916489564	APPL	70
95	15	3	39.32269518926329	APPL	75
96	16	3	48.47357970027892	APPL	80
97	17	3	51.04470547414355	APPL	85
98	18	3	73.17379260144865	APPL	90
99	19	3	65.25892289734168	APPL	95
100	20	3	48.59756775971021	APPL	100
101	21	3	61.611316762619914	APPL	105
102	22	3	58.26297914549128	APPL	110
103	23	3	59.773559145604416	APPL	115
104	24	3	41.06559958362641	APPL	120
105	25	3	53.495520400985875	APPL	125
106	26	3	55.235030445433	APPL	130
107	27	3	57.229211021077035	APPL	135
108	28	3	73.1290060400571	APPL	140
109	29	3	48.383723715002844	APPL	145
110	30	3	50.99501596287337	APPL	150
111	31	3	52.11939437254499	APPL	155
112	32	3	56.95492869036553	APPL	160
113	33	3	55.422568278291436	APPL	165
114	34	3	70.79520189781876	APPL	170
115	35	3	43.79097970367326	APPL	175
116	36	3	91.08898288304769	APPL	180
117	37	3	90.61301959482779	APPL	185
118	38	3	100.0	APPL	190
119	39	3	58.20140940951512	APPL	195
120	0	4	0.0	APPL	0
121	1	4	4.751523445730692	APPL	5
122	2	4	9.940731128778895	APPL	10
123	3	4	6.108177685614196	APPL	15
124	4	4	19.41561435387333	APPL	20
125	5	4	55.8831812843049	APPL	25
126	6	4	20.353360134017322	APPL	30
127	7	4	6.57673764605991	APPL	35
128	8	4	61.34505498173534	APPL	40
129	9	4	97.05178568075753	APPL	45
130	10	4	70.57022036504284	APPL	50
131	11	4	78.7502007965102	APPL	55
132	12	4	75.65783022941913	APPL	60
133	13	4	96.50812260999999	APPL	65
134	14	4	100.0	APPL	70
135	15	4	57.24463377845834	APPL	75
136	16	4	45.79745942867393	APPL	80
137	17	4	56.18171614779457	APPL	85
138	18	4	28.65830379625359	APPL	90
139	19	4	36.28627636692877	APPL	95
140	20	4	27.222791290542638	APPL	100
141	21	4	49.54301843572738	APPL	105
142	22	4	46.547447433038265	APPL	110
143	23	4	43.64679841699332	APPL	115
144	24	4	28.175140453247277	APPL	120
145	25	4	30.74137200865354	APPL	125
146	26	4	58.395588943987676	APPL	130
147	27	4	35.718622024821556	APPL	135
148	28	4	37.59307048635521	APPL	140
149	29	4	49.43641374303469	APPL	145
150	30	4	44.29393688418056	APPL	150
151	31	4	61.87912154395304	APPL	155
152	32	4	68.85953840793923	APPL	160
153	33	4	39.32857819381192	APPL	165
154	34	4	29.22428918035384	APPL	170
155	35	4	24.83263480486751	APPL	175
156	36	4	91.1716293828402	APPL	180
157	37	4	54.197950936807004	APPL	185
158	38	4	59.103435758677016	APPL	190
159	39	4	58.092047206477204	APPL	195
160	0	5	1.6507799808185422	APPL	0
161	1	5	1.8558258793133868	APPL	5
162	2	5	2.827973615705317	APPL	10
163	3	5	0.0	APPL	15
164	4	5	4.215145524652087	APPL	20
165	5	5	3.712747842085683	APPL	25
166	6	5	6.125462410209228	APPL	30
167	7	5	23.332798340216463	APPL	35
168	8	5	41.116987336321465	APPL	40
169	9	5	66.61556829970053	APPL	45
170	10	5	44.52784247714862	APPL	50
171	11	5	64.2191384001096	APPL	55
172	12	5	68.92971364819637	APPL	60
173	13	5	63.81170852009161	APPL	65
174	14	5	69.61993306061733	APPL	70
175	15	5	89.88009629876103	APPL	75
176	16	5	93.63332093715134	APPL	80
177	17	5	100.0	APPL	85
178	18	5	92.46466109490906	APPL	90
179	19	5	86.78671390264431	APPL	95
180	20	5	75.98716016519542	APPL	100
181	21	5	74.22982521383413	APPL	105
182	22	5	82.14378266230844	APPL	110
183	23	5	80.59963594370826	APPL	115
184	24	5	67.34399404983263	APPL	120
185	25	5	59.918498365661264	APPL	125
186	26	5	74.09461549000802	APPL	130
187	27	5	67.76935272357166	APPL	135
188	28	5	55.534242821631985	APPL	140
189	29	5	74.16946233191754	APPL	145
190	30	5	80.14914564208961	APPL	150
191	31	5	73.9581530993717	APPL	155
192	32	5	75.93329549235678	APPL	160
193	33	5	65.49850267170343	APPL	165
194	34	5	50.81403769744182	APPL	170
195	35	5	59.05909064218747	APPL	175
196	36	5	56.153608267600944	APPL	180
197	37	5	55.885772445244754	APPL	185
198	38	5	49.72390440586405	APPL	190
199	39	5	51.776555557730305	APPL	195
200	0	6	6.641748055480297	APPL	0
201	1	6	11.18496676495577	APPL	5
202	2	6	1.0232237598343867	APPL	10
203	3	6	7.705085343174517	APPL	15
204	4	6	5.339176318025317	APPL	20
205	5	6	3.4147791388611966	APPL	25
206	6	6	0.0	APPL	30
207	7	6	10.486465301140804	APPL	35
208	8	6	22.992416570438042	APPL	40
209	9	6	22.736347590952498	APPL	45
210	10	6	34.110045216494676	APPL	50
211	11	6	40.47481265009692	APPL	55
212	12	6	48.09085911339897	APPL	60
213	13	6	69.04708670571928	APPL	65
214	14	6	54.300170186573936	APPL	70
215	15	6	65.37387123162996	APPL	75
216	16	6	67.03746471982346	APPL	80
217	17	6	76.17927195919731	APPL	85
218	18	6	100.0	APPL	90
219	19	6	92.28057900260673	APPL	95
220	20	6	70.29257886582617	APPL	100
221	21	6	70.30047005163468	APPL	105
222	22	6	62.58762504241513	APPL	110
223	23	6	71.05210549989347	APPL	115
224	24	6	84.19513850346291	APPL	120
225	25	6	89.68556254948432	APPL	125
226	26	6	86.84184222363093	APPL	130
227	27	6	80.72222762914582	APPL	135
228	28	6	70.97122084535643	APPL	140
229	29	6	62.63760255253557	APPL	145
230	30	6	61.58860091906012	APPL	150
231	31	6	63.51615457254761	APPL	155
232	32	6	52.1865160677695	APPL	160
233	33	6	50.29315755278545	APPL	165
234	34	6	66.12590123917921	APPL	170
235	35	6	53.03429246312843	APPL	175
236	36	6	45.619734277469874	APPL	180
237	37	6	54.9322541698341	APPL	185
238	38	6	33.621317775422106	APPL	190
239	39	6	38.22319429940737	APPL	195
240	0	7	2.9086549260973036	APPL	0
241	1	7	41.02483826766701	APPL	5
242	2	7	24.997192146996717	APPL	10
243	3	7	24.07242576036659	APPL	15
244	4	7	17.246254324093627	APPL	20
245	5	7	17.040719484253554	APPL	25
246	6	7	6.0834943169055125	APPL	30
247	7	7	16.141223774652953	APPL	35
248	8	7	23.78560357608158	APPL	40
249	9	7	12.784435509232214	APPL	45
250	10	7	0.0	APPL	50
251	11	7	10.9051394941372	APPL	55
252	12	7	9.393251044521314	APPL	60
253	13	7	10.867373871243089	APPL	65
254	14	7	12.659064872635778	APPL	70
255	15	7	12.608804303877081	APPL	75
256	16	7	22.04543667729907	APPL	80
257	17	7	21.754964284109786	APPL	85
258	18	7	31.6366413585516	APPL	90
259	19	7	49.62248416370906	APPL	95
260	20	7	53.42193045509682	APPL	100
261	21	7	60.979126420773625	APPL	105
262	22	7	62.81279482456535	APPL	110
263	23	7	70.9707309402938	APPL	115
264	24	7	84.94499415966573	APPL	120
265	25	7	68.95960622669482	APPL	125
266	26	7	73.58835190260116	APPL	130
267	27	7	75.71782762028842	APPL	135
268	28	7	71.96485129610494	APPL	140
269	29	7	85.940939619929	APPL	145
270	30	7	91.83855406801743	APPL	150
271	31	7	93.00690170268204	APPL	155
272	32	7	100.0	APPL	160
273	33	7	95.41547800889528	APPL	165
274	34	7	93.26915517318838	APPL	170
275	35	7	90.93063479940696	APPL	175
276	36	7	85.26888000359403	APPL	180
277	37	7	67.18406038007097	APPL	185
278	38	7	56.62962172604339	APPL	190
279	39	7	56.2109708432544	APPL	195
280	0	8	5.681092079420737	APPL	0
281	1	8	17.425480479021463	APPL	5
282	2	8	0.3007870816144375	APPL	10
283	3	8	1.1975536572941259	APPL	15
284	4	8	0.7407047516408503	APPL	20
285	5	8	3.654202332682585	APPL	25
286	6	8	0.0	APPL	30
287	7	8	3.16938008121103	APPL	35
288	8	8	3.8310233238812814	APPL	40
289	9	8	15.526237526096182	APPL	45
290	10	8	21.221610734697844	APPL	50
291	11	8	26.979261444779144	APPL	55
292	12	8	34.09671121790059	APPL	60
293	13	8	46.49493976896963	APPL	65
294	14	8	56.12837115624145	APPL	70
295	15	8	55.061703311749696	APPL	75
296	16	8	79.70975445291499	APPL	80
297	17	8	78.38043161400319	APPL	85
298	18	8	76.91124204599997	APPL	90
299	19	8	93.61574634358927	APPL	95
300	20	8	76.1955660774597	APPL	100
301	21	8	81.88357787926705	APPL	105
302	22	8	75.5386341351378	APPL	110
303	23	8	80.71296697084003	APPL	115
304	24	8	80.87948199252672	APPL	120
305	25	8	100.0	APPL	125
306	26	8	97.08885806913246	APPL	130
307	27	8	91.54895777202609	APPL	135
308	28	8	77.42639329346397	APPL	140
309	29	8	77.38089979947527	APPL	145
310	30	8	69.18397333404003	APPL	150
311	31	8	68.37760483379415	APPL	155
312	32	8	56.49349693323794	APPL	160
313	33	8	41.56971693918595	APPL	165
314	34	8	47.65450856720523	APPL	170
315	35	8	46.88126639753364	APPL	175
316	36	8	43.79757309140806	APPL	180
317	37	8	28.278402515834383	APPL	185
318	38	8	25.68453721780048	APPL	190
319	39	8	40.059892405678305	APPL	195
320	0	9		APPL	0
321	1	9	13.705614748704622	APPL	5
322	2	9	0.0	APPL	10
323	3	9	10.476622060373852	APPL	15
324	4	9	15.574438871107581	APPL	20
325	5	9	20.33658914497294	APPL	25
326	6	9	21.039128081070118	APPL	30
327	7	9	38.66609862951994	APPL	35
328	8	9	50.9074800452078	APPL	40
329	9	9	45.89948184700717	APPL	45
330	10	9	67.44224541104226	APPL	50
331	11	9	65.40884428410361	APPL	55
332	12	9	62.51768897524018	APPL	60
333	13	9	75.48386046366484	APPL	65
334	14	9	81.92135851329844	APPL	70
335	15	9	82.69309305723834	APPL	75
336	16	9	91.82352135091536	APPL	80
337	17	9	87.0853860233013	APPL	85
338	18	9	95.97010207030546	APPL	90
339	19	9	79.0729416681026	APPL	95
340	20	9	100.0	APPL	100
341	21	9	84.29218998671718	APPL	105
342	22	9	79.47834652346344	APPL	110
343	23	9	65.11903679713883	APPL	115
344	24	9	71.26469219487112	APPL	120
345	25	9	77.07169614716143	APPL	125
346	26	9	78.33146324288609	APPL	130
347	27	9	68.39280311407373	APPL	135
348	28	9	69.89217696166156	APPL	140
349	29	9		APPL	145
350	30	9		APPL	150
351	31	9		APPL	155
352	32	9		APPL	160
353	33	9		APPL	165
354	34	9		APPL	170
355	35	9		APPL	175
356	36	9		APPL	180
357	37	9		APPL	185
358	38	9		APPL	190
359	39	9		APPL	195
360	0	10		APPL	0
361	1	10		APPL	5
362	2	10	0.0	APPL	10
363	3	10	7.374895360986414	APPL	15
364	4	10	11.471759410241026	APPL	20
365	5	10	16.574612030734272	APPL	25
366	6	10	9.001343949216585	APPL	30
367	7	10	10.065909596046673	APPL	35
368	8	10	28.45765729087256	APPL	40
369	9	10	41.04404289836047	APPL	45
370	10	10	28.111595560605462	APPL	50
371	11	10	37.773697231298435	APPL	55
372	12	10	55.735048824615674	APPL	60
373	13	10	59.673630137697664	APPL	65
374	14	10	54.33543061420764	APPL	70
375	15	10	64.91399348174245	APPL	75
376	16	10	59.62336186715467	APPL	80
377	17	10	65.16304991306914	APPL	85
378	18	10	70.29955319400854	APPL	90
379	19	10	56.03021912396113	APPL	95
380	20	10	80.55469582503319	APPL	100
381	21	10	75.96013435337764	APPL	105
382	22	10	60.775793127371905	APPL	110
383	23	10	62.23835053602179	APPL	115
384	24	10	43.69621346981932	APPL	120
385	25	10	42.64992719409575	APPL	125
386	26	10	53.38261839527894	APPL	130
387	27	10	74.22920254166347	APPL	135
388	28	10	63.58313063311017	APPL	140
389	29	10	64.21314577590738	APPL	145
390	30	10	62.840946622159166	APPL	150
391	31	10	56.634684691234405	APPL	155
392	32	10	87.4308551629876	APPL	160
393	33	10	99.57064249912239	APPL	165
394	34	10	100.0	APPL	170
395	35	10	83.67257491945654	APPL	175
396	36	10	88.6794608416404	APPL	180
397	37	10	79.85654848083887	APPL	185
398	38	10	98.4923673239624	APPL	190
399	39	10	58.11531375086464	APPL	195
400	0	11	0.9153587808821438	APPL	0
401	1	11	0.0	APPL	5
402	2	11	11.224448506450436	APPL	10
403	3	11	13.41845953016391	APPL	15
404	4	11	11.158299188439353	APPL	20
405	5	11	2.634185474946827	APPL	25
406	6	11	0.35731187468222914	APPL	30
407	7	11	13.748326475033027	APPL	35
408	8	11	8.266377673901449	APPL	40
409	9	11	7.004790547684681	APPL	45
410	10	11	10.63438251546856	APPL	50
411	11	11	14.68796346305753	APPL	55
412	12	11	41.2724243549122	APPL	60
413	13	11	48.85584550615662	APPL	65
414	14	11	64.93787066049038	APPL	70
415	15	11	70.39958762233665	APPL	75
416	16	11	89.77306913483375	APPL	80
417	17	11	100.0	APPL	85
418	18	11	98.94460170545608	APPL	90
419	19	11	83.9948558349504	APPL	95
420	20	11	70.59258177621474	APPL	100
421	21	11	74.04554099058602	APPL	105
422	22	11	72.79415774853052	APPL	110
423	23	11	63.75668310430305	APPL	115
424	24	11	50.26345373330211	APPL	120
425	25	11	48.1368235308606	APPL	125
426	26	11	46.647760159462074	APPL	130
427	27	11	59.64275849693268	APPL	135
428	28	11	60.16051765359924	APPL	140
429	29	11	39.59212612000823	APPL	145
430	30	11	40.454002473562255	APPL	150
431	31	11	49.47705093673416	APPL	155
432	32	11	38.46653213959616	APPL	160
433	33	11	42.193236935949514	APPL	165
434	34	11	39.87642744422609	APPL	170
435	35	11	43.21133827459355	APPL	175
436	36	11	42.030678505518004	APPL	180
437	37	11	57.52422103020525	APPL	185
438	38	11	49.8391128954225	APPL	190
439	39	11	53.99543640077338	APPL	195
440	0	12		APPL	0
441	1	12		APPL	5
442	2	12		APPL	10
443	3	12	8.21324675041676	APPL	15
444	4	12	47.90185332476222	APPL	20
445	5	12	22.47436833331519	APPL	25
446	6	12	0.0	APPL	30
447	7	12	10.028873078305974	APPL	35
448	8	12	30.898987807934112	APPL	40
449	9	12	10.20712347871564	APPL	45
450	10	12	7.8879070831653575	APPL	50
451	11	12	21.3122541702531	APPL	55
452	12	12	41.4253494732025	APPL	60
453	13	12	56.29749076606269	APPL	65
454	14	12	42.614920299408354	APPL	70
455	15	12	60.951395168934766	APPL	75
456	16	12	39.68206927359692	APPL	80
457	17	12	36.974973033634406	APPL	85
458	18	12	22.1193929026705	APPL	90
459	19	12	45.9452392107299	APPL	95
460	20	12	98.04992318671621	APPL	100
461	21	12	99.63957681873154	APPL	105
462	22	12	100.0	APPL	110
463	23	12	78.43279110055457	APPL	115
464	24	12	73.48928427452304	APPL	120
465	25	12	79.38789073991347	APPL	125
466	26	12	77.26435754676892	APPL	130
467	27	12	53.77954042775737	APPL	135
468	28	12	61.15579477233849	APPL	140
469	29	12	10.591516762728673	APPL	145
470	30	12	5.029799195912007	APPL	150
471	31	12	26.824288251380995	APPL	155
472	32	12	21.750253320404003	APPL	160
473	33	12	21.464573277693656	APPL	165
474	34	12	29.035203364530794	APPL	170
475	35	12	49.6065634499515	APPL	175
476	36	12	26.69746461685972	APPL	180
477	37	12	27.520292871073543	APPL	185
478	38	12	35.84641701441475	APPL	190
479	39	12	22.26234187903815	APPL	195
480	0	13	24.46168608488051	APPL	0
481	1	13	34.88894976996401	APPL	5
482	2	13	21.025789133447862	APPL	10
483	3	13	44.955335633918196	APPL	15
484	4	13	36.54515493858734	APPL	20
485	5	13	16.783382885430065	APPL	25
486	6	13	6.80674412358918	APPL	30
487	7	13	8.043094803980187	APPL	35
488	8	13	0.0	APPL	40
489	9	13	2.5812076316077115	APPL	45
490	10	13	22.678350434767346	APPL	50
491	11	13	45.537814570340814	APPL	55
492	12	13	38.10027652904095	APPL	60
493	13	13	46.032570775374474	APPL	65
494	14	13	42.2999010757506	APPL	70
495	15	13	67.97432018257125	APPL	75
496	16	13	53.993746044042204	APPL	80
497	17	13	58.363687647694704	APPL	85
498	18	13	59.4797907070587	APPL	90
499	19	13	64.64598479562629	APPL	95
500	20	13	71.6926843290763	APPL	100
501	21	13	57.10493393128746	APPL	105
502	22	13	70.12258239526243	APPL	110
503	23	13	63.14471146644066	APPL	115
504	24	13	66.17397981837345	APPL	120
505	25	13	73.40948566138216	APPL	125
506	26	13	92.58203087570229	APPL	130
507	27	13	83.25116637493235	APPL	135
508	28	13	90.35346862427815	APPL	140
509	29	13	80.06399710649944	APPL	145
510	30	13	100.0	APPL	150
511	31	13	98.70818156176152	APPL	155
512	32	13	80.10192031806912	APPL	160
513	33	13	70.58616329114095	APPL	165
514	34	13	74.43543674448797	APPL	170
515	35	13	53.47847621566836	APPL	175
516	36	13	95.95571216687293	APPL	180
517	37	13	78.14340912127466	APPL	185
518	38	13	61.257728035240255	APPL	190
519	39	13	79.61904042128505	APPL	195
520	0	14	0.0	APPL	0
521	1	14	8.231690897723787	APPL	5
522	2	14	26.93241607328089	APPL	10
523	3	14	20.702743584760306	APPL	15
524	4	14	12.83001107549365	APPL	20
525	5	14	14.803228518108313	APPL	25
526	6	14	15.783397998918202	APPL	30
527	7	14	12.684133008951711	APPL	35
528	8	14	26.864277201108024	APPL	40
529	9	14	28.811035219133206	APPL	45
530	10	14	34.33637187433412	APPL	50
531	11	14	49.98372628310646	APPL	55
532	12	14	79.41527013199273	APPL	60
533	13	14	70.88526678358765	APPL	65
534	14	14	76.52721223034217	APPL	70
535	15	14	84.55870128714564	APPL	75
536	16	14	100.0	APPL	80
537	17	14	86.05096600315171	APPL	85
538	18	14	88.0387010061606	APPL	90
539	19	14	98.83250715926467	APPL	95
540	20	14	86.61176531192851	APPL	100
541	21	14	77.15497964029231	APPL	105
542	22	14	78.39880675019725	APPL	110
543	23	14	85.64658169991264	APPL	115
544	24	14	74.42778567397774	APPL	120
545	25	14	74.34536339561053	APPL	125
546	26	14	62.05554605930189	APPL	130
547	27	14	69.93881550756433	APPL	135
548	28	14	64.98926402993428	APPL	140
549	29	14	57.310879506590254	APPL	145
550	30	14	57.78059283160333	APPL	150
551	31	14	51.01775122989493	APPL	155
552	32	14	51.760722506199244	APPL	160
553	33	14	42.049879527664146	APPL	165
554	34	14	31.41412745949717	APPL	170
555	35	14	39.195305676600256	APPL	175
556	36	14	41.02241089847308	APPL	180
557	37	14	35.03368308165659	APPL	185
558	38	14	39.314490164352826	APPL	190
559	39	14	24.940232140473785	APPL	195
560	0	15	32.741168846443905	APPL	0
561	1	15	34.39450931373341	APPL	5
562	2	15	47.124469854038345	APPL	10
563	3	15	30.57607464824138	APPL	15
564	4	15	26.919307114506914	APPL	20
565	5	15	22.0713687740281	APPL	25
566	6	15	25.307478892176547	APPL	30
567	7	15	25.63081315569168	APPL	35
568	8	15	0.0	APPL	40
569	9	15	34.6592651871395	APPL	45
570	10	15	36.25725599448347	APPL	50
571	11	15	86.89919673806006	APPL	55
572	12	15	70.54913781373457	APPL	60
573	13	15	99.87131204062668	APPL	65
574	14	15	93.43506908329434	APPL	70
575	15	15	78.99180594409226	APPL	75
576	16	15	81.9813794519	APPL	80
577	17	15	46.61709797120434	APPL	85
578	18	15	58.31040550544617	APPL	90
579	19	15	94.45903779228657	APPL	95
580	20	15	94.1223273609513	APPL	100
581	21	15	100.0	APPL	105
582	22	15	83.45829287811316	APPL	110
583	23	15	76.94778912702057	APPL	115
584	24	15	60.17568904561044	APPL	120
585	25	15	93.53723533061046	APPL	125
586	26	15	82.64396100616457	APPL	130
587	27	15	69.60957733615925	APPL	135
588	28	15	79.42399453883357	APPL	140
589	29	15	68.95345324222164	APPL	145
590	30	15	63.986743756443055	APPL	150
591	31	15	61.3096652037444	APPL	155
592	32	15	50.5017216050479	APPL	160
593	33	15	65.5688215365527	APPL	165
594	34	15	59.02418549516037	APPL	170
595	35	15	82.9308567435489	APPL	175
596	36	15	99.73570537376013	APPL	180
597	37	15	69.87387196239915	APPL	185
598	38	15	73.00297273798625	APPL	190
599	39	15	66.01623128777905	APPL	195

## Sheet: 2c
	time	Track	Intensity	Protein	time (s)
0	0	1		Phafin2	0
1	1	1		Phafin2	5
2	2	1	27.104925053533197	Phafin2	10
3	3	1	37.93069885146973	Phafin2	15
4	4	1	100.0	Phafin2	20
5	5	1	84.30990850691065	Phafin2	25
6	6	1	98.53027058594509	Phafin2	30
7	7	1	71.13607163714231	Phafin2	35
8	8	1	85.13490364025697	Phafin2	40
9	9	1	69.98501070663812	Phafin2	45
10	10	1	64.72182207514115	Phafin2	50
11	11	1	21.87580299785869	Phafin2	55
12	12	1	3.8763869963013455	Phafin2	60
13	13	1	2.1243916682888977	Phafin2	65
14	14	1	0.0	Phafin2	70
15	15	1	10.263967296087232	Phafin2	75
16	16	1	4.810784504574669	Phafin2	80
17	17	1	3.0951917461553387	Phafin2	85
18	18	1	5.321783141911637	Phafin2	90
19	19	1	1.175394198948816	Phafin2	95
20	20	1	12.066965154759597	Phafin2	100
21	21	1	1.8395950944130903	Phafin2	105
22	22	1	4.051586529102608	Phafin2	110
23	23	1	16.904418921549556	Phafin2	115
24	24	1	3.791317889818982	Phafin2	120
25	25	1	8.779443254817991	Phafin2	125
26	26	1	11.726299396534952	Phafin2	130
27	27	1	16.159820907144255	Phafin2	135
28	28	1	20.32820712478101	Phafin2	140
29	29	1	17.364220362079042	Phafin2	145
30	30	1	8.502238660696912	Phafin2	150
31	31	1	23.42807085847771	Phafin2	155
32	32	1	8.867043021218622	Phafin2	160
33	33	1	10.98170138212965	Phafin2	165
34	34	1	25.063266497956004	Phafin2	170
35	35	1	34.81857115047694	Phafin2	175
36	36	1	21.454740120693025	Phafin2	180
37	37	1	21.262604633054334	Phafin2	185
38	38	1	17.274284601907738	Phafin2	190
39	39	1	22.464473428070853	Phafin2	195
40	0	2	35.14182836567311	Phafin2	0
41	1	2	53.67313462692537	Phafin2	5
42	2	2	69.66873374674934	Phafin2	10
43	3	2	92.6385277055411	Phafin2	15
44	4	2	100.0	Phafin2	20
45	5	2	86.69973994798958	Phafin2	25
46	6	2	36.79215843168632	Phafin2	30
47	7	2	16.50810162032405	Phafin2	35
48	8	2	0.0	Phafin2	40
49	9	2	6.6361272254450725	Phafin2	45
50	10	2	4.400880176035207	Phafin2	50
51	11	2	4.005601120224033	Phafin2	55
52	12	2	7.31626325265051	Phafin2	60
53	13	2	11.379675935187025	Phafin2	65
54	14	2	0.7925585117023268	Phafin2	70
55	15	2	0.13482696539306285	Phafin2	75
56	16	2	0.8901780356071192	Phafin2	80
57	17	2	2.6553310662132312	Phafin2	85
58	18	2	10.03440688137627	Phafin2	90
59	19	2	3.8131626325264962	Phafin2	95
60	20	2	9.361872374474897	Phafin2	100
61	21	2	17.110822164432882	Phafin2	105
62	22	2	22.409281856371262	Phafin2	110
63	23	2	25.49509901980396	Phafin2	115
64	24	2	30.15083016603318	Phafin2	120
65	25	2	34.759351870374076	Phafin2	125
66	26	2	21.639127825565097	Phafin2	130
67	27	2	25.85997199439887	Phafin2	135
68	28	2	28.64812962592517	Phafin2	140
69	29	2	43.576115223044596	Phafin2	145
70	30	2	35.19703940788157	Phafin2	150
71	31	2	31.82116423284655	Phafin2	155
72	32	2	37.05981196239247	Phafin2	160
73	33	2	26.862772554510894	Phafin2	165
74	34	2	35.91718343668734	Phafin2	170
75	35	2	34.18923784756951	Phafin2	175
76	36	2	31.493698739747938	Phafin2	180
77	37	2	38.50770154030805	Phafin2	185
78	38	2	22.98699739947989	Phafin2	190
79	39	2	28.830566113222634	Phafin2	195
80	0	3	28.638233139895203	Phafin2	0
81	1	3	59.31601780381993	Phafin2	5
82	2	3	66.84590681165136	Phafin2	10
83	3	3	80.29477717054483	Phafin2	15
84	4	3	100.0	Phafin2	20
85	5	3	67.88258493436248	Phafin2	25
86	6	3	36.106146825173234	Phafin2	30
87	7	3	0.9830412981012939	Phafin2	35
88	8	3	0.0	Phafin2	40
89	9	3	4.132739872668888	Phafin2	45
90	10	3	41.37968336244297	Phafin2	50
91	11	3	11.493605273536538	Phafin2	55
92	12	3	20.07730012958477	Phafin2	60
93	13	3	12.36689390951603	Phafin2	65
94	14	3	25.8804439686743	Phafin2	70
95	15	3	14.57546904050933	Phafin2	75
96	16	3	20.519465885402	Phafin2	80
97	17	3	9.406276409938602	Phafin2	85
98	18	3	12.766916445996968	Phafin2	90
99	19	3	21.939264183897677	Phafin2	95
100	20	3	8.017353090314945	Phafin2	100
101	21	3	15.682686348526683	Phafin2	105
102	22	3	26.026931094709564	Phafin2	110
103	23	3	9.63434559693504	Phafin2	115
104	24	3	20.353146656149633	Phafin2	120
105	25	3	33.2525776100062	Phafin2	125
106	26	3	26.680489041636168	Phafin2	130
107	27	3	25.024057693391192	Phafin2	135
108	28	3	37.19375739478282	Phafin2	140
109	29	3	26.72263226097245	Phafin2	145
110	30	3	26.519803932615925	Phafin2	150
111	31	3	21.29427009972393	Phafin2	155
112	32	3	16.18119330666517	Phafin2	160
113	33	3	20.880049580258053	Phafin2	165
114	34	3	19.14474054876331	Phafin2	170
115	35	3	12.180967941855883	Phafin2	175
116	36	3	32.02704377711421	Phafin2	180
117	37	3	33.07228576257819	Phafin2	185
118	38	3	32.77660713279623	Phafin2	190
119	39	3	29.39027550847935	Phafin2	195
120	0	4	32.10521360991523	Phafin2	0
121	1	4	38.55931436268244	Phafin2	5
122	2	4	56.129313747144096	Phafin2	10
123	3	4	77.85655059544287	Phafin2	15
124	4	4	100.0	Phafin2	20
125	5	4	79.27084049952748	Phafin2	25
126	6	4	89.79618438632637	Phafin2	30
127	7	4	46.85767666856155	Phafin2	35
128	8	4	33.585221286040685	Phafin2	40
129	9	4	13.100466722909962	Phafin2	45
130	10	4	4.0325004254456225	Phafin2	50
131	11	4	16.32081859360348	Phafin2	55
132	12	4	9.948186153283535	Phafin2	60
133	13	4	0.0	Phafin2	65
134	14	4	21.72252979024624	Phafin2	70
135	15	4	8.352674514177288	Phafin2	75
136	16	4	12.179331670172814	Phafin2	80
137	17	4	23.019324283712507	Phafin2	85
138	18	4	16.838957060768124	Phafin2	90
139	19	4	28.398405393564357	Phafin2	95
140	20	4	22.399078864947246	Phafin2	100
141	21	4	10.255955333639895	Phafin2	105
142	22	4	15.202711265438227	Phafin2	110
143	23	4	25.845731603549854	Phafin2	115
144	24	4	29.613550533889	Phafin2	120
145	25	4	29.948475818394453	Phafin2	125
146	26	4	16.13072586455983	Phafin2	130
147	27	4	13.014472393104526	Phafin2	135
148	28	4	20.28325627034445	Phafin2	140
149	29	4	14.422063791499054	Phafin2	145
150	30	4	14.564723858628945	Phafin2	150
151	31	4	14.686745286605522	Phafin2	155
152	32	4	11.4801525086809	Phafin2	160
153	33	4	28.509202298492642	Phafin2	165
154	34	4	18.022601120279823	Phafin2	170
155	35	4	18.156028111999014	Phafin2	175
156	36	4	8.644693154127186	Phafin2	180
157	37	4	17.391131178466292	Phafin2	185
158	38	4	33.65981005210351	Phafin2	190
159	39	4	18.035998131660033	Phafin2	195
160	0	5	46.97107470637596	Phafin2	0
161	1	5	41.91112189673674	Phafin2	5
162	2	5	59.59288811440302	Phafin2	10
163	3	5	59.64215438323603	Phafin2	15
164	4	5	100.0	Phafin2	20
165	5	5	91.785836459378	Phafin2	25
166	6	5	95.80432666021481	Phafin2	30
167	7	5	87.36722228882022	Phafin2	35
168	8	5	81.29299834219736	Phafin2	40
169	9	5	71.48901084442677	Phafin2	45
170	10	5	40.76703341042457	Phafin2	50
171	11	5	40.88223168888278	Phafin2	55
172	12	5	25.67474321602017	Phafin2	60
173	13	5	18.058207292577315	Phafin2	65
174	14	5	11.620407053409323	Phafin2	70
175	15	5	5.28844888734251	Phafin2	75
176	16	5	17.542885044398123	Phafin2	80
177	17	5	15.962271101897848	Phafin2	85
178	18	5	27.28649577947424	Phafin2	90
179	19	5	16.54147868978039	Phafin2	95
180	20	5	10.238904856162964	Phafin2	100
181	21	5	17.846230764957497	Phafin2	105
182	22	5	17.500782120291564	Phafin2	110
183	23	5	18.74720410269606	Phafin2	115
184	24	5	22.858671594268152	Phafin2	120
185	25	5	8.590458424824345	Phafin2	125
186	26	5	0.0	Phafin2	130
187	27	5	13.16812808645133	Phafin2	135
188	28	5	14.288387487244872	Phafin2	140
189	29	5	12.314812919750082	Phafin2	145
190	30	5	18.430993599770765	Phafin2	150
191	31	5	19.598618790184158	Phafin2	155
192	32	5	18.078235419669657	Phafin2	160
193	33	5	22.034594569307558	Phafin2	165
194	34	5	21.250573798531658	Phafin2	170
195	35	5	18.666799212909226	Phafin2	175
196	36	5	20.634818533473286	Phafin2	180
197	37	5	16.38066891020674	Phafin2	185
198	38	5	15.704536882453896	Phafin2	190
199	39	5	24.921861066198083	Phafin2	195
200	0	6		Phafin2	0
201	1	6		Phafin2	5
202	2	6	73.04793257835134	Phafin2	10
203	3	6	67.41532789043984	Phafin2	15
204	4	6	100.0	Phafin2	20
205	5	6	99.9341585462207	Phafin2	25
206	6	6	59.87305767711353	Phafin2	30
207	7	6	52.860942849618134	Phafin2	35
208	8	6	48.979720832236	Phafin2	40
209	9	6	64.0934948643666	Phafin2	45
210	10	6	39.080326573610755	Phafin2	50
211	11	6	8.957861469581257	Phafin2	55
212	12	6	14.712404529892034	Phafin2	60
213	13	6	18.070318672636304	Phafin2	65
214	14	6	13.553594943376368	Phafin2	70
215	15	6	10.709244140110645	Phafin2	75
216	16	6	12.961021859362672	Phafin2	80
217	17	6	17.293389518040588	Phafin2	85
218	18	6	29.941532789044008	Phafin2	90
219	19	6	31.205688701606544	Phafin2	95
220	20	6	34.04345535949434	Phafin2	100
221	21	6	26.12931261522256	Phafin2	105
222	22	6	10.004740584672122	Phafin2	110
223	23	6	4.569396892283387	Phafin2	115
224	24	6	4.108506715828291	Phafin2	120
225	25	6	6.113510666315532	Phafin2	125
226	26	6	10.146431393205178	Phafin2	130
227	27	6	14.69265209375826	Phafin2	135
228	28	6	18.228338161706628	Phafin2	140
229	29	6	23.400052673163028	Phafin2	145
230	30	6	41.89834079536478	Phafin2	150
231	31	6	4.549907821964727	Phafin2	155
232	32	6	17.658677903608126	Phafin2	160
233	33	6	9.007110877008175	Phafin2	165
234	34	6	28.456676323413237	Phafin2	170
235	35	6	0.0	Phafin2	175
236	36	6	13.945219910455634	Phafin2	180
237	37	6	38.15854622070056	Phafin2	185
238	38	6	31.571240452989223	Phafin2	190
239	39	6	26.063471161443264	Phafin2	195
240	0	7	56.41450091044531	Phafin2	0
241	1	7	69.10842575732497	Phafin2	5
242	2	7	74.79446007835348	Phafin2	10
243	3	7	98.28946642388125	Phafin2	15
244	4	7	100.0	Phafin2	20
245	5	7	86.73508800971143	Phafin2	25
246	6	7	84.92258456105503	Phafin2	30
247	7	7	82.51393257187001	Phafin2	35
248	8	7	89.8802626496717	Phafin2	40
249	9	7	73.58605087457927	Phafin2	45
250	10	7	52.38933951332563	Phafin2	50
251	11	7	38.29101142195	Phafin2	55
252	12	7	5.719362136511618	Phafin2	60
253	13	7	11.913038680130228	Phafin2	65
254	14	7	33.335981901451184	Phafin2	70
255	15	7	10.05065386525408	Phafin2	75
256	16	7	12.30480604756387	Phafin2	80
257	17	7	8.390001655355082	Phafin2	85
258	18	7	0.0	Phafin2	90
259	19	7	0.7864040169949762	Phafin2	95
260	20	7	7.796722396954133	Phafin2	100
261	21	7	24.907576008387142	Phafin2	105
262	22	7	41.38387684158252	Phafin2	110
263	23	7	23.82894664238812	Phafin2	115
264	24	7	35.66451470507091	Phafin2	120
265	25	7	39.574021961043975	Phafin2	125
266	26	7	42.7662086850963	Phafin2	130
267	27	7	52.94377310599791	Phafin2	135
268	28	7	44.80207471169233	Phafin2	140
269	29	7	29.72730784086518	Phafin2	145
270	30	7	31.424157148375	Phafin2	150
271	31	7	17.306847652154726	Phafin2	155
272	32	7	23.842630910997073	Phafin2	160
273	33	7	23.82607736026043	Phafin2	165
274	34	7	24.896540307896036	Phafin2	170
275	35	7	10.36539204325994	Phafin2	175
276	36	7	38.49539259504498	Phafin2	180
277	37	7	35.63427688572531	Phafin2	185
278	38	7	44.02957567731612	Phafin2	190
279	39	7	21.456271036804058	Phafin2	195
280	0	8	56.01096475614098	Phafin2	0
281	1	8	48.02064791740834	Phafin2	5
282	2	8	68.31085795656819	Phafin2	10
283	3	8	81.7923816304735	Phafin2	15
284	4	8	100.0	Phafin2	20
285	5	8	79.89320042719832	Phafin2	25
286	6	8	64.87532929868281	Phafin2	30
287	7	8	42.70744037023852	Phafin2	35
288	8	8	17.630900676397296	Phafin2	40
289	9	8	0.0	Phafin2	45
290	10	8	18.825204699181196	Phafin2	50
291	11	8	16.027055891776428	Phafin2	55
292	12	8	13.260946956212177	Phafin2	60
293	13	8	21.37415450338199	Phafin2	65
294	14	8	17.789248843004625	Phafin2	70
295	15	8	35.87397650409399	Phafin2	75
296	16	8	30.886436454254184	Phafin2	80
297	17	8	34.27027411890353	Phafin2	85
298	18	8	30.676397294410823	Phafin2	90
299	19	8	35.446778212887146	Phafin2	95
300	20	8	36.57529369882521	Phafin2	100
301	21	8	25.145888216447137	Phafin2	105
302	22	8	35.29555001779994	Phafin2	110
303	23	8	27.609398362406544	Phafin2	115
304	24	8	24.069063723745103	Phafin2	120
305	25	8	31.20327518689926	Phafin2	125
306	26	8	23.330295478818087	Phafin2	130
307	27	8	25.891776432894265	Phafin2	135
308	28	8	28.344606621573508	Phafin2	140
309	29	8	21.815592737629043	Phafin2	145
310	30	8	25.724457102171595	Phafin2	150
311	31	8	17.58276966892133	Phafin2	155
312	32	8	31.019864720541122	Phafin2	160
313	33	8	30.66756852972589	Phafin2	165
314	34	8	36.59850480598079	Phafin2	170
315	35	8	41.36518333926664	Phafin2	175
316	36	8	37.429690281238884	Phafin2	180
317	37	8	49.67604129583483	Phafin2	185
318	38	8	40.54823780704878	Phafin2	190
319	39	8	39.90217159131363	Phafin2	195
320	0	9	16.450915838864443	Phafin2	0
321	1	9	21.624052317371426	Phafin2	5
322	2	9	42.91766199624792	Phafin2	10
323	3	9	53.729891629464746	Phafin2	15
324	4	9	100.0	Phafin2	20
325	5	9	67.04729968949788	Phafin2	25
326	6	9	62.22495330259511	Phafin2	30
327	7	9	71.37113347522292	Phafin2	35
328	8	9	91.39811419804583	Phafin2	40
329	9	9	98.4637672902483	Phafin2	45
330	10	9	76.4173018463279	Phafin2	50
331	11	9	67.37794580252391	Phafin2	55
332	12	9	64.48860746100411	Phafin2	60
333	13	9	75.28028616658054	Phafin2	65
334	14	9	84.1188128481958	Phafin2	70
335	15	9	61.76469391326289	Phafin2	75
336	16	9	57.42295436880165	Phafin2	80
337	17	9	63.944313090330496	Phafin2	85
338	18	9	42.14201708372164	Phafin2	90
339	19	9	24.811073897880195	Phafin2	95
340	20	9	26.62952578225783	Phafin2	100
341	21	9	15.10025190146948	Phafin2	105
342	22	9	17.5850828751765	Phafin2	110
343	23	9	19.72421062055662	Phafin2	115
344	24	9	18.70948313399612	Phafin2	120
345	25	9	0.0	Phafin2	125
346	26	9	12.416829785415748	Phafin2	130
347	27	9	26.84581920880963	Phafin2	135
348	28	9	22.127855256357577	Phafin2	140
349	29	9	11.252141569439758	Phafin2	145
350	30	9	9.45383366364031	Phafin2	150
351	31	9	5.956513423214806	Phafin2	155
352	32	9	5.063870655310076	Phafin2	160
353	33	9	14.990782603741476	Phafin2	165
354	34	9	28.17857738746842	Phafin2	170
355	35	9	37.69854027371393	Phafin2	175
356	36	9	39.1993684150555	Phafin2	180
357	37	9	34.549975379581745	Phafin2	185
358	38	9	42.15463250464938	Phafin2	190
359	39	9	47.81122446903321	Phafin2	195
360	0	10	41.52625771627947	Phafin2	0
361	1	10	55.35578249919346	Phafin2	5
362	2	10	56.11161867685293	Phafin2	10
363	3	10	75.01077635870227	Phafin2	15
364	4	10	100.0	Phafin2	20
365	5	10	90.87032312809905	Phafin2	25
366	6	10	80.06360084909574	Phafin2	30
367	7	10	40.26237383527217	Phafin2	35
368	8	10	23.921347492158322	Phafin2	40
369	9	10	24.761767919254567	Phafin2	45
370	10	10	9.851082922385814	Phafin2	50
371	11	10	17.401311598072983	Phafin2	55
372	12	10	35.436733963558304	Phafin2	60
373	13	10	35.267023257957554	Phafin2	65
374	14	10	43.810303554436196	Phafin2	70
375	15	10	33.70492567701288	Phafin2	75
376	16	10	26.08366792006789	Phafin2	80
377	17	10	50.85221342341195	Phafin2	85
378	18	10	30.187359534569747	Phafin2	90
379	19	10	15.866324353486243	Phafin2	95
380	20	10	19.370335327750404	Phafin2	100
381	21	10	23.836763242721553	Phafin2	105
382	22	10	22.301775998134815	Phafin2	110
383	23	10	17.14051016230959	Phafin2	115
384	24	10	34.22679965190328	Phafin2	120
385	25	10	34.64700986545138	Phafin2	125
386	26	10	46.67722162428867	Phafin2	130
387	27	10	51.46544923182861	Phafin2	135
388	28	10	42.519038233707356	Phafin2	140
389	29	10	47.86329883994868	Phafin2	145
390	30	10	36.35496105600182	Phafin2	150
391	31	10	0.0	Phafin2	155
392	32	10	28.452298007661376	Phafin2	160
393	33	10	25.669964187245654	Phafin2	165
394	34	10	20.624188384305278	Phafin2	170
395	35	10	49.96434990768929	Phafin2	175
396	36	10	54.64440727316102	Phafin2	180
397	37	10	31.769789867782887	Phafin2	185
398	38	10	28.99802907854678	Phafin2	190
399	39	10	34.83000463586752	Phafin2	195
400	0	11		Phafin2	0
401	1	11		Phafin2	5
402	2	11	69.87626251416197	Phafin2	10
403	3	11	89.8381241157817	Phafin2	15
404	4	11	100.0	Phafin2	20
405	5	11	83.13591822633286	Phafin2	25
406	6	11	90.62231598126279	Phafin2	30
407	7	11	88.50385919673893	Phafin2	35
408	8	11	91.03226516223295	Phafin2	40
409	9	11	92.2532343330509	Phafin2	45
410	10	11	81.04178046101913	Phafin2	50
411	11	11	71.88837184166388	Phafin2	55
412	12	11	49.697266812452106	Phafin2	60
413	13	11	42.247154578248384	Phafin2	65
414	14	11	29.055051697216637	Phafin2	70
415	15	11	30.69079525122899	Phafin2	75
416	16	11	24.524186808669157	Phafin2	80
417	17	11	24.150330140336184	Phafin2	85
418	18	11	6.571925429394747	Phafin2	90
419	19	11	3.5683335488590426	Phafin2	95
420	20	11	0.0	Phafin2	100
421	21	11	23.768946156533424	Phafin2	105
422	22	11	5.3463240644415375	Phafin2	110
423	23	11	20.741228264876582	Phafin2	115
424	24	11	15.416714114488542	Phafin2	120
425	25	11	22.0801253780546	Phafin2	125
426	26	11	26.765589745866265	Phafin2	130
427	27	11	29.158890049081972	Phafin2	135
428	28	11	19.769046520739703	Phafin2	140
429	29	11	21.566337845219092	Phafin2	145
430	30	11	24.051316990695078	Phafin2	150
431	31	11	25.90168553964096	Phafin2	155
432	32	11	30.941705766888695	Phafin2	160
433	33	11	42.83351315253624	Phafin2	165
434	34	11	31.988774649545558	Phafin2	170
435	35	11	36.92244741977136	Phafin2	175
436	36	11	29.040576090543958	Phafin2	180
437	37	11	53.48022535624468	Phafin2	185
438	38	11	53.4246390266216	Phafin2	190
439	39	11	49.335376645635215	Phafin2	195
440	0	12		Phafin2	0
441	1	12		Phafin2	5
442	2	12	48.814539727210224	Phafin2	10
443	3	12	70.14622875325797	Phafin2	15
444	4	12	100.0	Phafin2	20
445	5	12	72.54972896912327	Phafin2	25
446	6	12	83.15051407921457	Phafin2	30
447	7	12	83.2804330098019	Phafin2	35
448	8	12	72.15257679208175	Phafin2	40
449	9	12	59.105518156670236	Phafin2	45
450	10	12	50.15370408864869	Phafin2	50
451	11	12	33.89125185884008	Phafin2	55
452	12	12	30.845752250595627	Phafin2	60
453	13	12	32.2674651017765	Phafin2	65
454	14	12	22.131190137354288	Phafin2	70
455	15	12	20.464829946113642	Phafin2	75
456	16	12	21.991277442875653	Phafin2	80
457	17	12	13.066846287916341	Phafin2	85
458	18	12	9.166679991685182	Phafin2	90
459	19	12	0.0	Phafin2	95
460	20	12	10.77827435680136	Phafin2	100
461	21	12	9.858848078798827	Phafin2	105
462	22	12	8.704568349350009	Phafin2	110
463	23	12	12.539775180287513	Phafin2	115
464	24	12	13.454004701066527	Phafin2	120
465	25	12	17.951198452165844	Phafin2	125
466	26	12	19.917571435424303	Phafin2	130
467	27	12	15.607860694926373	Phafin2	135
468	28	12	20.804617918418913	Phafin2	140
469	29	12	20.627128671708853	Phafin2	145
470	30	12	29.62651305585314	Phafin2	150
471	31	12	41.4417403540191	Phafin2	155
472	32	12	36.64213530756808	Phafin2	160
473	33	12	51.625385759286225	Phafin2	165
474	34	12	48.93706327251795	Phafin2	170
475	35	12	43.155470986104675	Phafin2	175
476	36	12	43.15067397943685	Phafin2	180
477	37	12	48.864508546666876	Phafin2	185
478	38	12	45.68389325061161	Phafin2	190
479	39	12	46.69086490030221	Phafin2	195
0	0	1		Rabankyrin5	0
1	1	1		Rabankyrin5	5
2	2	1	11.133331974605365	Rabankyrin5	10
3	3	1	20.469576382590606	Rabankyrin5	15
4	4	1	13.602735119381224	Rabankyrin5	20
5	5	1	15.42351550478442	Rabankyrin5	25
6	6	1	9.067471033618322	Rabankyrin5	30
7	7	1	0.0	Rabankyrin5	35
8	8	1	4.2015265308617975	Rabankyrin5	40
9	9	1	7.745258888628463	Rabankyrin5	45
10	10	1	9.36146579572204	Rabankyrin5	50
11	11	1	3.764865333075166	Rabankyrin5	55
12	12	1	21.42416769420468	Rabankyrin5	60
13	13	1	29.585197338251934	Rabankyrin5	65
14	14	1	40.278556215670875	Rabankyrin5	70
15	15	1	51.62002832947794	Rabankyrin5	75
16	16	1	48.17081248535121	Rabankyrin5	80
17	17	1	55.54666721015785	Rabankyrin5	85
18	18	1	40.301739511469364	Rabankyrin5	90
19	19	1	47.00145723573589	Rabankyrin5	95
20	20	1	55.20656061794947	Rabankyrin5	100
21	21	1	65.54682006705322	Rabankyrin5	105
22	22	1	50.82670104248401	Rabankyrin5	110
23	23	1	79.46214753747539	Rabankyrin5	115
24	24	1	82.38833803792889	Rabankyrin5	120
25	25	1	80.20783442541094	Rabankyrin5	125
26	26	1	89.38306957026832	Rabankyrin5	130
27	27	1	90.43421548746063	Rabankyrin5	135
28	28	1	90.90272187178363	Rabankyrin5	140
29	29	1	90.26963956344072	Rabankyrin5	145
30	30	1	89.5234431525206	Rabankyrin5	150
31	31	1	97.71198703773527	Rabankyrin5	155
32	32	1	90.85686480317126	Rabankyrin5	160
33	33	1	100.0	Rabankyrin5	165
34	34	1	88.30491893489314	Rabankyrin5	170
35	35	1	93.88394085457193	Rabankyrin5	175
36	36	1	97.41136847683197	Rabankyrin5	180
37	37	1	69.29996637148302	Rabankyrin5	185
38	38	1	70.75694734589476	Rabankyrin5	190
39	39	1	75.88529618571093	Rabankyrin5	195
40	0	2	5.874309113598048	Rabankyrin5	0
41	1	2	7.717752200001492	Rabankyrin5	5
42	2	2	5.099171309938056	Rabankyrin5	10
43	3	2	4.966909685984503	Rabankyrin5	15
44	4	2	1.6660979333809962	Rabankyrin5	20
45	5	2	2.6559429307282887	Rabankyrin5	25
46	6	2	0.0	Rabankyrin5	30
47	7	2	5.635690213885231	Rabankyrin5	35
48	8	2	19.87710379423977	Rabankyrin5	40
49	9	2	29.551630603994766	Rabankyrin5	45
50	10	2	32.44718875552026	Rabankyrin5	50
51	11	2	40.81753126580104	Rabankyrin5	55
52	12	2	31.823242676417347	Rabankyrin5	60
53	13	2	34.82964154858188	Rabankyrin5	65
54	14	2	45.97673092107393	Rabankyrin5	70
55	15	2	41.496025924274605	Rabankyrin5	75
56	16	2	44.07226316825124	Rabankyrin5	80
57	17	2	38.219873118509916	Rabankyrin5	85
58	18	2	56.1142979548019	Rabankyrin5	90
59	19	2	54.709485225803725	Rabankyrin5	95
60	20	2	66.843679712661	Rabankyrin5	100
61	21	2	70.50217073456265	Rabankyrin5	105
62	22	2	72.21559391945244	Rabankyrin5	110
63	23	2	54.02999424624575	Rabankyrin5	115
64	24	2	67.91995556407964	Rabankyrin5	120
65	25	2	100.0	Rabankyrin5	125
66	26	2	46.76756078181315	Rabankyrin5	130
67	27	2	53.173656274207495	Rabankyrin5	135
68	28	2	51.13717597770234	Rabankyrin5	140
69	29	2	44.907678397517174	Rabankyrin5	145
70	30	2	50.13388064571569	Rabankyrin5	150
71	31	2	54.25018120589723	Rabankyrin5	155
72	32	2	60.242056207453984	Rabankyrin5	160
73	33	2	53.043885452964936	Rabankyrin5	165
74	34	2	45.46437280342337	Rabankyrin5	170
75	35	2	52.455308772358066	Rabankyrin5	175
76	36	2	55.77455246502291	Rabankyrin5	180
77	37	2	53.18561212722025	Rabankyrin5	185
78	38	2	53.46931455600197	Rabankyrin5	190
79	39	2	48.0137093781213	Rabankyrin5	195
80	0	3	17.354117230619988	Rabankyrin5	0
81	1	3	15.502182833619582	Rabankyrin5	5
82	2	3	15.600246470102395	Rabankyrin5	10
83	3	3	10.460820430798279	Rabankyrin5	15
84	4	3	6.736499862343829	Rabankyrin5	20
85	5	3	11.475280884145938	Rabankyrin5	25
86	6	3	11.79988725303828	Rabankyrin5	30
87	7	3	30.663764961915142	Rabankyrin5	35
88	8	3	39.196612347103326	Rabankyrin5	40
89	9	3	36.47311771569412	Rabankyrin5	45
90	10	3	34.96283283296407	Rabankyrin5	50
91	11	3	33.12689277239534	Rabankyrin5	55
92	12	3	51.46820142375815	Rabankyrin5	60
93	13	3	53.67384663791183	Rabankyrin5	65
94	14	3	42.363490960577906	Rabankyrin5	70
95	15	3	66.85973491353882	Rabankyrin5	75
96	16	3	33.625077021906996	Rabankyrin5	80
97	17	3	53.88360842717989	Rabankyrin5	85
98	18	3	64.10425160926623	Rabankyrin5	90
99	19	3	81.36004300116679	Rabankyrin5	95
100	20	3	72.36362206169619	Rabankyrin5	100
101	21	3	85.76346736237662	Rabankyrin5	105
102	22	3	100.0	Rabankyrin5	110
103	23	3	89.6784089568284	Rabankyrin5	115
104	24	3	78.59197398953815	Rabankyrin5	120
105	25	3	80.28370281998504	Rabankyrin5	125
106	26	3	50.257613697444846	Rabankyrin5	130
107	27	3	36.20829345674319	Rabankyrin5	135
108	28	3	45.81695661863996	Rabankyrin5	140
109	29	3	32.088047511045275	Rabankyrin5	145
110	30	3	24.508567458080428	Rabankyrin5	150
111	31	3	28.78115290323428	Rabankyrin5	155
112	32	3	16.8986719456717	Rabankyrin5	160
113	33	3	22.693603576438512	Rabankyrin5	165
114	34	3	7.081558005689799	Rabankyrin5	170
115	35	3	14.764345739869167	Rabankyrin5	175
116	36	3	3.5420900140278238	Rabankyrin5	180
117	37	3	2.1138744313489024	Rabankyrin5	185
118	38	3	0.0	Rabankyrin5	190
119	39	3	4.715969427219211	Rabankyrin5	195
120	0	4	0.43592731667313694	Rabankyrin5	0
121	1	4	4.312720815375226	Rabankyrin5	5
122	2	4	2.988753445182296	Rabankyrin5	10
123	3	4	0.0	Rabankyrin5	15
124	4	4	3.44841937810991	Rabankyrin5	20
125	5	4	3.736519857198352	Rabankyrin5	25
126	6	4	5.3707848541462395	Rabankyrin5	30
127	7	4	5.2257326600198475	Rabankyrin5	35
128	8	4	12.73098906790477	Rabankyrin5	40
129	9	4	18.707571077116587	Rabankyrin5	45
130	10	4	18.975324170844047	Rabankyrin5	50
131	11	4	16.56755023646128	Rabankyrin5	55
132	12	4	33.76201574764309	Rabankyrin5	60
133	13	4	25.06320021210608	Rabankyrin5	65
134	14	4	29.31626619312752	Rabankyrin5	70
135	15	4	39.41134397563246	Rabankyrin5	75
136	16	4	48.91619343581017	Rabankyrin5	80
137	17	4	29.514036612961903	Rabankyrin5	85
138	18	4	70.36480395602499	Rabankyrin5	90
139	19	4	87.9471029639358	Rabankyrin5	95
140	20	4	69.09833336416271	Rabankyrin5	100
141	21	4	82.1383868839521	Rabankyrin5	105
142	22	4	100.0	Rabankyrin5	110
143	23	4	86.34443807304093	Rabankyrin5	115
144	24	4	80.65919362695226	Rabankyrin5	120
145	25	4	80.437992884581	Rabankyrin5	125
146	26	4	82.54533459117171	Rabankyrin5	130
147	27	4	67.67879494151668	Rabankyrin5	135
148	28	4	61.30389744917778	Rabankyrin5	140
149	29	4	63.99699721919067	Rabankyrin5	145
150	30	4	59.40218765222003	Rabankyrin5	150
151	31	4	50.11021500403865	Rabankyrin5	155
152	32	4	62.644204386403025	Rabankyrin5	160
153	33	4	66.3008761707454	Rabankyrin5	165
154	34	4	58.71685071801607	Rabankyrin5	170
155	35	4	64.11199077585196	Rabankyrin5	175
156	36	4	58.665365667178435	Rabankyrin5	180
157	37	4	46.76214523100448	Rabankyrin5	185
158	38	4	71.8997983759087	Rabankyrin5	190
159	39	4	67.09103296893018	Rabankyrin5	195
160	0	5	3.0607141054409115	Rabankyrin5	0
161	1	5	6.784812372565849	Rabankyrin5	5
162	2	5	5.7531023954944365	Rabankyrin5	10
163	3	5	4.815003464526459	Rabankyrin5	15
164	4	5	8.560210104792365	Rabankyrin5	20
165	5	5	6.359279806781905	Rabankyrin5	25
166	6	5	13.978178836867455	Rabankyrin5	30
167	7	5	11.569682869637441	Rabankyrin5	35
168	8	5	4.780740597978796	Rabankyrin5	40
169	9	5	6.459774018040015	Rabankyrin5	45
170	10	5	0.0	Rabankyrin5	50
171	11	5	7.539360232742752	Rabankyrin5	55
172	12	5	12.583496617306732	Rabankyrin5	60
173	13	5	21.37360443826489	Rabankyrin5	65
174	14	5	25.82655341565598	Rabankyrin5	70
175	15	5	38.003484411160514	Rabankyrin5	75
176	16	5	70.06847984532763	Rabankyrin5	80
177	17	5	76.84029068371242	Rabankyrin5	85
178	18	5	100.0	Rabankyrin5	90
179	19	5	61.88898525320104	Rabankyrin5	95
180	20	5	59.55559226576971	Rabankyrin5	100
181	21	5	74.99514354458532	Rabankyrin5	105
182	22	5	23.78454775310545	Rabankyrin5	110
183	23	5	32.81801370208744	Rabankyrin5	115
184	24	5	30.365006600190597	Rabankyrin5	120
185	25	5	18.07549761460088	Rabankyrin5	125
186	26	5	34.054842000767856	Rabankyrin5	130
187	27	5	41.4004028946004	Rabankyrin5	135
188	28	5	30.262829837450226	Rabankyrin5	140
189	29	5	31.546463659182365	Rabankyrin5	145
190	30	5	36.07038571727935	Rabankyrin5	150
191	31	5	37.02852230680867	Rabankyrin5	155
192	32	5	37.93710010722442	Rabankyrin5	160
193	33	5	37.289623705008964	Rabankyrin5	165
194	34	5	53.53588193995126	Rabankyrin5	170
195	35	5	40.940913380720104	Rabankyrin5	175
196	36	5	44.16789416445258	Rabankyrin5	180
197	37	5	73.96679867047841	Rabankyrin5	185
198	38	5	45.24029129554935	Rabankyrin5	190
199	39	5	66.81304864562253	Rabankyrin5	195
200	0	6		Rabankyrin5	0
201	1	6		Rabankyrin5	5
202	2	6	15.154537959507339	Rabankyrin5	10
203	3	6	18.971257387046613	Rabankyrin5	15
204	4	6	2.7933892619561624	Rabankyrin5	20
205	5	6	8.140069103107122	Rabankyrin5	25
206	6	6	0.0	Rabankyrin5	30
207	7	6	13.390772406588072	Rabankyrin5	35
208	8	6	19.16415449390469	Rabankyrin5	40
209	9	6	27.450548482311987	Rabankyrin5	45
210	10	6	46.03286488391557	Rabankyrin5	50
211	11	6	34.091180857558214	Rabankyrin5	55
212	12	6	35.537437143234754	Rabankyrin5	60
213	13	6	25.998628007527063	Rabankyrin5	65
214	14	6	31.0274839042626	Rabankyrin5	70
215	15	6	33.4495541024463	Rabankyrin5	75
216	16	6	46.81829910694616	Rabankyrin5	80
217	17	6	49.83416512999314	Rabankyrin5	85
218	18	6	39.23269118211626	Rabankyrin5	90
219	19	6	44.48182109973378	Rabankyrin5	95
220	20	6	39.63673667184835	Rabankyrin5	100
221	21	6	36.560452631645184	Rabankyrin5	105
222	22	6	51.379230047893856	Rabankyrin5	110
223	23	6	56.613884815567694	Rabankyrin5	115
224	24	6	41.99209530942206	Rabankyrin5	120
225	25	6	42.058806870032015	Rabankyrin5	125
226	26	6	80.53469945183238	Rabankyrin5	130
227	27	6	66.97274266330172	Rabankyrin5	135
228	28	6	52.346862353911106	Rabankyrin5	140
229	29	6	100.0	Rabankyrin5	145
230	30	6	63.08647958059825	Rabankyrin5	150
231	31	6	28.49842346736482	Rabankyrin5	155
232	32	6	32.96023109891562	Rabankyrin5	160
233	33	6	42.75172600429219	Rabankyrin5	165
234	34	6	42.90969394498182	Rabankyrin5	170
235	35	6	29.96953924968374	Rabankyrin5	175
236	36	6	52.82296891618887	Rabankyrin5	180
237	37	6	42.97829356862795	Rabankyrin5	185
238	38	6	41.316483419659775	Rabankyrin5	190
239	39	6	34.100621172738876	Rabankyrin5	195
240	0	7	12.91973261730121	Rabankyrin5	0
241	1	7	9.849660514320318	Rabankyrin5	5
242	2	7	14.367244256392976	Rabankyrin5	10
243	3	7	17.831224893928987	Rabankyrin5	15
244	4	7	2.4944944321233105	Rabankyrin5	20
245	5	7	0.0	Rabankyrin5	25
246	6	7	8.977531831041855	Rabankyrin5	30
247	7	7	8.98045255670589	Rabankyrin5	35
248	8	7	8.202176524764832	Rabankyrin5	40
249	9	7	12.629217771252657	Rabankyrin5	45
250	10	7	6.325512928105356	Rabankyrin5	50
251	11	7	13.947049190861636	Rabankyrin5	55
252	12	7	21.656791368671513	Rabankyrin5	60
253	13	7	36.894606587988804	Rabankyrin5	65
254	14	7	45.63945394112986	Rabankyrin5	70
255	15	7	43.244653611672	Rabankyrin5	75
256	16	7	43.06571048598927	Rabankyrin5	80
257	17	7	45.16259679771639	Rabankyrin5	85
258	18	7	19.377067630376317	Rabankyrin5	90
259	19	7	39.95630594406615	Rabankyrin5	95
260	20	7	33.5486232672795	Rabankyrin5	100
261	21	7	45.94554599071988	Rabankyrin5	105
262	22	7	59.18947915672806	Rabankyrin5	110
263	23	7	53.61868174020727	Rabankyrin5	115
264	24	7	47.83330834490265	Rabankyrin5	120
265	25	7	55.7204359280411	Rabankyrin5	125
266	26	7	66.26698158579826	Rabankyrin5	130
267	27	7	69.1199464144198	Rabankyrin5	135
268	28	7	100.0	Rabankyrin5	140
269	29	7	72.52239709796696	Rabankyrin5	145
270	30	7	52.373089602021906	Rabankyrin5	150
271	31	7	84.1546738425651	Rabankyrin5	155
272	32	7	57.713344406128854	Rabankyrin5	160
273	33	7	67.54178098062388	Rabankyrin5	165
274	34	7	90.85579209106433	Rabankyrin5	170
275	35	7	67.44364459831259	Rabankyrin5	175
276	36	7	87.33670709600034	Rabankyrin5	180
277	37	7	77.9878536755385	Rabankyrin5	185
278	38	7	62.99557412704376	Rabankyrin5	190
279	39	7	69.05822174538672	Rabankyrin5	195
280	0	8	15.612496046860175	Rabankyrin5	0
281	1	8	3.870089512835675	Rabankyrin5	5
282	2	8	0.0	Rabankyrin5	10
283	3	8	21.673793776726654	Rabankyrin5	15
284	4	8	18.873870777015416	Rabankyrin5	20
285	5	8	7.668678757545338	Rabankyrin5	25
286	6	8	16.868700757627835	Rabankyrin5	30
287	7	8	21.051878944546047	Rabankyrin5	35
288	8	8	29.745349045058923	Rabankyrin5	40
289	9	8	34.16159060596477	Rabankyrin5	45
290	10	8	53.62795110481663	Rabankyrin5	50
291	11	8	59.812311796169226	Rabankyrin5	55
292	12	8	51.77169414385303	Rabankyrin5	60
293	13	8	67.89129209234534	Rabankyrin5	65
294	14	8	78.42740660277474	Rabankyrin5	70
295	15	8	85.21635706133898	Rabankyrin5	75
296	16	8	93.86348948808556	Rabankyrin5	80
297	17	8	88.66074497779366	Rabankyrin5	85
298	18	8	97.0176138160518	Rabankyrin5	90
299	19	8	96.9011508793158	Rabankyrin5	95
300	20	8	75.28469481760555	Rabankyrin5	100
301	21	8	100.0	Rabankyrin5	105
302	22	8	78.77500790627963	Rabankyrin5	110
303	23	8	69.98734995256231	Rabankyrin5	115
304	24	8	72.516946938551	Rabankyrin5	120
305	25	8	80.96580362176357	Rabankyrin5	125
306	26	8	68.66101997882492	Rabankyrin5	130
307	27	8	73.50186313198674	Rabankyrin5	135
308	28	8	85.57867092001594	Rabankyrin5	140
309	29	8	77.40069025258842	Rabankyrin5	145
310	30	8	74.3190286963576	Rabankyrin5	150
311	31	8	72.87664828743107	Rabankyrin5	155
312	32	8	73.33617501065628	Rabankyrin5	160
313	33	8	84.87686828825606	Rabankyrin5	165
314	34	8	88.98414619054822	Rabankyrin5	170
315	35	8	89.65721121454206	Rabankyrin5	175
316	36	8	80.3609388535207	Rabankyrin5	180
317	37	8	91.1445542920786	Rabankyrin5	185
318	38	8	70.68832758122842	Rabankyrin5	190
319	39	8	72.17718316443685	Rabankyrin5	195
320	0	9	26.02230211621653	Rabankyrin5	0
321	1	9	25.074900619665602	Rabankyrin5	5
322	2	9	40.50113995089444	Rabankyrin5	10
323	3	9	39.243174909388514	Rabankyrin5	15
324	4	9	42.59872267040805	Rabankyrin5	20
325	5	9	30.545203437390395	Rabankyrin5	25
326	6	9	24.89696597685023	Rabankyrin5	30
327	7	9	26.479013211738568	Rabankyrin5	35
328	8	9	25.536361510581084	Rabankyrin5	40
329	9	9	31.868934876651466	Rabankyrin5	45
330	10	9	32.448775283526246	Rabankyrin5	50
331	11	9	1.1110867531860156	Rabankyrin5	55
332	12	9	9.727580965743003	Rabankyrin5	60
333	13	9	5.680024552788493	Rabankyrin5	65
334	14	9	11.556982929966084	Rabankyrin5	70
335	15	9	10.295364199696014	Rabankyrin5	75
336	16	9	20.184803577692044	Rabankyrin5	80
337	17	9	14.369227171752605	Rabankyrin5	85
338	18	9	0.0	Rabankyrin5	90
339	19	9	25.846925055536058	Rabankyrin5	95
340	20	9	28.373816204840413	Rabankyrin5	100
341	21	9	23.617444171635682	Rabankyrin5	105
342	22	9	39.49454869636384	Rabankyrin5	110
343	23	9	31.653001870688648	Rabankyrin5	115
344	24	9	41.409081608792235	Rabankyrin5	120
345	25	9	49.268531509411915	Rabankyrin5	125
346	26	9	42.70102595580498	Rabankyrin5	130
347	27	9	70.7127616041155	Rabankyrin5	135
348	28	9	41.28668303519233	Rabankyrin5	140
349	29	9	40.29141821583071	Rabankyrin5	145
350	30	9	40.51758155033321	Rabankyrin5	150
351	31	9	64.37068864725828	Rabankyrin5	155
352	32	9	98.29043902724192	Rabankyrin5	160
353	33	9	62.91542441248683	Rabankyrin5	165
354	34	9	61.178460773997415	Rabankyrin5	170
355	35	9	78.05521454460424	Rabankyrin5	175
356	36	9	98.62365544253481	Rabankyrin5	180
357	37	9	77.82357067695547	Rabankyrin5	185
358	38	9	64.32355606220041	Rabankyrin5	190
359	39	9	100.0	Rabankyrin5	195
360	0	10	21.390382191584507	Rabankyrin5	0
361	1	10	10.788892522626133	Rabankyrin5	5
362	2	10	19.58065855567518	Rabankyrin5	10
363	3	10	3.3908892816591423	Rabankyrin5	15
364	4	10	5.477307719160289	Rabankyrin5	20
365	5	10	3.3883170856284064	Rabankyrin5	25
366	6	10	4.531841949577607	Rabankyrin5	30
367	7	10	3.487897817675402	Rabankyrin5	35
368	8	10	0.0	Rabankyrin5	40
369	9	10	5.429538364303791	Rabankyrin5	45
370	10	10	8.296434568844825	Rabankyrin5	50
371	11	10	11.603176294641388	Rabankyrin5	55
372	12	10	22.315637849497136	Rabankyrin5	60
373	13	10	25.45996376878162	Rabankyrin5	65
374	14	10	39.3847307094484	Rabankyrin5	70
375	15	10	40.749096975464916	Rabankyrin5	75
376	16	10	31.765886066414094	Rabankyrin5	80
377	17	10	33.20852058308008	Rabankyrin5	85
378	18	10	33.52600306458785	Rabankyrin5	90
379	19	10	29.63537283981465	Rabankyrin5	95
380	20	10	41.53141202538388	Rabankyrin5	100
381	21	10	26.09125416603892	Rabankyrin5	105
382	22	10	34.0992353228657	Rabankyrin5	110
383	23	10	31.058532157962222	Rabankyrin5	115
384	24	10	35.32396809007095	Rabankyrin5	120
385	25	10	38.50944914584717	Rabankyrin5	125
386	26	10	56.4468418944591	Rabankyrin5	130
387	27	10	56.40531930139156	Rabankyrin5	135
388	28	10	55.307726509419744	Rabankyrin5	140
389	29	10	47.012761766878185	Rabankyrin5	145
390	30	10	70.57701706100879	Rabankyrin5	150
391	31	10	33.16993764261907	Rabankyrin5	155
392	32	10	90.70445100150286	Rabankyrin5	160
393	33	10	100.0	Rabankyrin5	165
394	34	10	39.15176324037905	Rabankyrin5	170
395	35	10	37.372171043686905	Rabankyrin5	175
396	36	10	34.571784479369136	Rabankyrin5	180
397	37	10	42.93142157925485	Rabankyrin5	185
398	38	10	23.852341249572827	Rabankyrin5	190
399	39	10	20.184022253170216	Rabankyrin5	195
400	0	11		Rabankyrin5	0
401	1	11		Rabankyrin5	5
402	2	11	30.954667008050983	Rabankyrin5	10
403	3	11	25.393480982048878	Rabankyrin5	15
404	4	11	17.502702625814344	Rabankyrin5	20
405	5	11	13.349726892549288	Rabankyrin5	25
406	6	11	7.676346334385936	Rabankyrin5	30
407	7	11	1.6500241813888605	Rabankyrin5	35
408	8	11	4.2269423344997294	Rabankyrin5	40
409	9	11	0.0	Rabankyrin5	45
410	10	11	13.068796051321444	Rabankyrin5	50
411	11	11	13.667996643054256	Rabankyrin5	55
412	12	11	3.375259594321642	Rabankyrin5	60
413	13	11	4.651539074279538	Rabankyrin5	65
414	14	11	1.5605886034536691	Rabankyrin5	70
415	15	11	5.559052374043411	Rabankyrin5	75
416	16	11	13.168366476060427	Rabankyrin5	80
417	17	11	16.12258541720008	Rabankyrin5	85
418	18	11	20.585474097465227	Rabankyrin5	90
419	19	11	11.825232568063495	Rabankyrin5	95
420	20	11	30.173039173849965	Rabankyrin5	100
421	21	11	44.55314215811784	Rabankyrin5	105
422	22	11	31.418025091747037	Rabankyrin5	110
423	23	11	45.54102301499247	Rabankyrin5	115
424	24	11	48.86560837529517	Rabankyrin5	120
425	25	11	59.051307217433354	Rabankyrin5	125
426	26	11	100.0	Rabankyrin5	130
427	27	11	59.68891354442264	Rabankyrin5	135
428	28	11	55.26531962106341	Rabankyrin5	140
429	29	11	54.050204830588044	Rabankyrin5	145
430	30	11	56.85364569998009	Rabankyrin5	150
431	31	11	60.189432733065914	Rabankyrin5	155
432	32	11	54.51711900088192	Rabankyrin5	160
433	33	11	61.06867514437712	Rabankyrin5	165
434	34	11	68.96389860885893	Rabankyrin5	170
435	35	11	59.23373445990158	Rabankyrin5	175
436	36	11	65.61282040340248	Rabankyrin5	180
437	37	11	63.757787829649224	Rabankyrin5	185
438	38	11	76.48004324201302	Rabankyrin5	190
439	39	11	73.28649967284004	Rabankyrin5	195
440	0	12		Rabankyrin5	0
441	1	12		Rabankyrin5	5
442	2	12	34.87546108236623	Rabankyrin5	10
443	3	12	32.11456833562234	Rabankyrin5	15
444	4	12	25.357974183536708	Rabankyrin5	20
445	5	12	24.673767369683304	Rabankyrin5	25
446	6	12	17.002684547050126	Rabankyrin5	30
447	7	12	17.560340070287833	Rabankyrin5	35
448	8	12	14.063790148915606	Rabankyrin5	40
449	9	12	0.0	Rabankyrin5	45
450	10	12	4.701069254675142	Rabankyrin5	50
451	11	12	9.3428046255534	Rabankyrin5	55
452	12	12	14.704845047280394	Rabankyrin5	60
453	13	12	21.282607703446775	Rabankyrin5	65
454	14	12	15.376189270940099	Rabankyrin5	70
455	15	12	23.989145633565553	Rabankyrin5	75
456	16	12	38.706023426511045	Rabankyrin5	80
457	17	12	36.59904816832567	Rabankyrin5	85
458	18	12	30.88805812231079	Rabankyrin5	90
459	19	12	44.19544498338237	Rabankyrin5	95
460	20	12	53.07561128422593	Rabankyrin5	100
461	21	12	26.26623902011958	Rabankyrin5	105
462	22	12	62.210539855358114	Rabankyrin5	110
463	23	12	52.578534411578005	Rabankyrin5	115
464	24	12	24.494106029235443	Rabankyrin5	120
465	25	12	30.918762369870016	Rabankyrin5	125
466	26	12	34.10453551527122	Rabankyrin5	130
467	27	12	41.633714923509096	Rabankyrin5	135
468	28	12	56.643942757324425	Rabankyrin5	140
469	29	12	59.126007742449445	Rabankyrin5	145
470	30	12	71.02099921579695	Rabankyrin5	150
471	31	12	76.32868482089881	Rabankyrin5	155
472	32	12	68.03314399047338	Rabankyrin5	160
473	33	12	93.3819898841952	Rabankyrin5	165
474	34	12	92.95503487421632	Rabankyrin5	170
475	35	12	83.51845781692802	Rabankyrin5	175
476	36	12	89.45060142982214	Rabankyrin5	180
477	37	12	92.46750121364762	Rabankyrin5	185
478	38	12	100.0	Rabankyrin5	190
479	39	12	95.36656307440803	Rabankyrin5	195

## Sheet: 2e
	time	Track	Intensity	Protein	time (s)
0	0	1	29.114313356077197	Phafin2	0
1	1	1	33.959162890167526	Phafin2	5
2	2	1	37.608839553948776	Phafin2	10
3	3	1	35.955191201181314	Phafin2	15
4	4	1	49.320230154284836	Phafin2	20
5	5	1	26.05784408574775	Phafin2	25
6	6	1	22.238912368246858	Phafin2	30
7	7	1	16.954834767554363	Phafin2	35
8	8	1	0.0	Phafin2	40
9	9	1	8.245022658994856	Phafin2	45
10	10	1	7.926880187382247	Phafin2	50
11	11	1	9.118386883242529	Phafin2	55
12	12	1	13.834716635266563	Phafin2	60
13	13	1	12.344009369112479	Phafin2	65
14	14	1	24.071999592647288	Phafin2	70
15	15	1	25.908854829675636	Phafin2	75
16	16	1	25.128570701155866	Phafin2	80
17	17	1	24.838331890625795	Phafin2	85
18	18	1	35.63949284586791	Phafin2	90
19	19	1	37.14425378074241	Phafin2	95
20	20	1	36.757268700035645	Phafin2	100
21	21	1	36.39065125515556	Phafin2	105
22	22	1	41.785426956566006	Phafin2	110
23	23	1	49.38520291257193	Phafin2	115
24	24	1	54.289933295992675	Phafin2	120
25	25	1	57.45078669993381	Phafin2	125
26	26	1	60.596262538825805	Phafin2	130
27	27	1	59.74723763939102	Phafin2	135
28	28	1	66.1324914710525	Phafin2	140
29	29	1	53.3033250165487	Phafin2	145
30	30	1	64.70288711237843	Phafin2	150
31	31	1	81.75182035745202	Phafin2	155
32	32	1	76.15459035592444	Phafin2	160
33	33	1	73.58439839095678	Phafin2	165
34	34	1	86.27985131625847	Phafin2	170
35	35	1	100.0	Phafin2	175
36	36	1	90.08218341056062	Phafin2	180
37	37	1	81.27450481185396	Phafin2	185
38	38	1	89.40119150669585	Phafin2	190
39	39	1	91.87453536330773	Phafin2	195
40	0	2		Phafin2	0
41	1	2		Phafin2	5
42	2	2	61.825071045153145	Phafin2	10
43	3	2	75.49731607199243	Phafin2	15
44	4	2	89.34941585096306	Phafin2	20
45	5	2	47.52762867066624	Phafin2	25
46	6	2	71.04818440164192	Phafin2	30
47	7	2	62.526049889485314	Phafin2	35
48	8	2	42.55131038838018	Phafin2	40
49	9	2	17.688664351120927	Phafin2	45
50	10	2	3.5965898326492094	Phafin2	50
51	11	2	1.4777391853489164	Phafin2	55
52	12	2	26.627597095042603	Phafin2	60
53	13	2	9.84856330912537	Phafin2	65
54	14	2	25.490874644774212	Phafin2	70
55	15	2	0.0	Phafin2	75
56	16	2	15.885822544995273	Phafin2	80
57	17	2	21.891253552257652	Phafin2	85
58	18	2	34.14259551626142	Phafin2	90
59	19	2	17.54341648247553	Phafin2	95
60	20	2	21.46182507104515	Phafin2	100
61	21	2	30.38206504578465	Phafin2	105
62	22	2	40.97556046731923	Phafin2	110
63	23	2	40.928323334385844	Phafin2	115
64	24	2	39.46649826334072	Phafin2	120
65	25	2	55.3015472055573	Phafin2	125
66	26	2	53.30268392800757	Phafin2	130
67	27	2	56.88967477107673	Phafin2	135
68	28	2	57.06043574360594	Phafin2	140
69	29	2	70.37574992106094	Phafin2	145
70	30	2	68.89169561098832	Phafin2	150
71	31	2	77.93495421534574	Phafin2	155
72	32	2	69.94935269971579	Phafin2	160
73	33	2	83.75749921060942	Phafin2	165
74	34	2	100.0	Phafin2	170
75	35	2	98.49371645089988	Phafin2	175
76	36	2	86.15093148089673	Phafin2	180
77	37	2	91.46826649826335	Phafin2	185
78	38	2	99.22020839911589	Phafin2	190
79	39	2	99.8704136406694	Phafin2	195
80	0	3		Phafin2	0
81	1	3		Phafin2	5
82	2	3	73.61303290829882	Phafin2	10
83	3	3	71.2399592336543	Phafin2	15
84	4	3	100.0	Phafin2	20
85	5	3	82.33158852689218	Phafin2	25
86	6	3	43.712150578764025	Phafin2	30
87	7	3	24.808169698898947	Phafin2	35
88	8	3	13.020200905177173	Phafin2	40
89	9	3	10.836454560157312	Phafin2	45
90	10	3	0.0	Phafin2	50
91	11	3	6.921550456054236	Phafin2	55
92	12	3	9.390892264406201	Phafin2	60
93	13	3	3.0741624030579953	Phafin2	65
94	14	3	9.482282812672475	Phafin2	70
95	15	3	14.50593910206219	Phafin2	75
96	16	3	8.036720516921365	Phafin2	80
97	17	3	9.81126311492875	Phafin2	85
98	18	3	11.354762192038239	Phafin2	90
99	19	3	15.621109162929327	Phafin2	95
100	20	3	16.917520030189685	Phafin2	100
101	21	3	15.571306448424668	Phafin2	105
102	22	3	20.448891889602272	Phafin2	110
103	23	3	29.599242177251455	Phafin2	115
104	24	3	19.885659128657863	Phafin2	120
105	25	3	17.151644131366204	Phafin2	125
106	26	3	27.41870477002184	Phafin2	130
107	27	3	26.351797133520055	Phafin2	135
108	28	3	33.80128203482596	Phafin2	140
109	29	3	30.15117947717418	Phafin2	145
110	30	3	31.64808477756927	Phafin2	150
111	31	3	27.341690263055874	Phafin2	155
112	32	3	37.77227837150258	Phafin2	160
113	33	3	40.129307357195835	Phafin2	165
114	34	3	41.39362884655372	Phafin2	170
115	35	3	36.06037423916085	Phafin2	175
116	36	3	47.219391225993924	Phafin2	180
117	37	3	46.79748008533207	Phafin2	185
118	38	3	45.695274133137545	Phafin2	190
119	39	3	59.68136531317949	Phafin2	195
120	0	4	13.814337122026124	Phafin2	0
121	1	4	38.603250018559265	Phafin2	5
122	2	4	28.41519592712268	Phafin2	10
123	3	4	40.88642908215693	Phafin2	15
124	4	4	62.01213579904427	Phafin2	20
125	5	4	62.344248779973185	Phafin2	25
126	6	4	68.95485998507446	Phafin2	30
127	7	4	47.32844410929252	Phafin2	35
128	8	4	37.35528665257466	Phafin2	40
129	9	4	21.140358760163636	Phafin2	45
130	10	4	1.0549471158917971	Phafin2	50
131	11	4	8.451689282909456	Phafin2	55
132	12	4	9.406611783368561	Phafin2	60
133	13	4	10.488323298311677	Phafin2	65
134	14	4	3.6995432469709146	Phafin2	70
135	15	4	0.0	Phafin2	75
136	16	4	8.644705533002265	Phafin2	80
137	17	4	25.968109339407725	Phafin2	85
138	18	4	32.605680304137344	Phafin2	90
139	19	4	31.13539660150739	Phafin2	95
140	20	4	35.42356126703056	Phafin2	100
141	21	4	36.964565498540665	Phafin2	105
142	22	4	35.19166826211138	Phafin2	110
143	23	4	59.48964002860079	Phafin2	115
144	24	4	60.22966589434119	Phafin2	120
145	25	4	62.214920077987955	Phafin2	125
146	26	4	46.51535338774778	Phafin2	130
147	27	4	58.65935757627854	Phafin2	135
148	28	4	68.41019469635104	Phafin2	140
149	29	4	84.1392608337208	Phafin2	145
150	30	4	69.46279748531865	Phafin2	150
151	31	4	70.9573058994987	Phafin2	155
152	32	4	90.54454807237718	Phafin2	160
153	33	4	92.94748316968628	Phafin2	165
154	34	4	100.0	Phafin2	170
155	35	4	86.3859074694163	Phafin2	175
156	36	4	91.82923922684098	Phafin2	180
157	37	4	87.79973196528832	Phafin2	185
158	38	4	98.65943572050935	Phafin2	190
159	39	4	95.57762261806617	Phafin2	195
160	0	5		Phafin2	0
161	1	5		Phafin2	5
162	2	5		Phafin2	10
163	3	5	0.0	Phafin2	15
164	4	5	100.0	Phafin2	20
165	5	5	71.61180287692999	Phafin2	25
166	6	5	73.83788002377788	Phafin2	30
167	7	5	70.39762318368419	Phafin2	35
168	8	5	70.87026341669778	Phafin2	40
169	9	5	44.273552691241214	Phafin2	45
170	10	5	16.464364166382005	Phafin2	50
171	11	5	19.754124965202347	Phafin2	55
172	12	5	16.92022858865591	Phafin2	60
173	13	5	6.02202980016119	Phafin2	65
174	14	5	11.287203095501772	Phafin2	70
175	15	5	9.343761890463682	Phafin2	75
176	16	5	15.654505824731682	Phafin2	80
177	17	5	7.6799175310869146	Phafin2	85
178	18	5	13.916142827793873	Phafin2	90
179	19	5	15.502551017307049	Phafin2	95
180	20	5	11.813088293036946	Phafin2	100
181	21	5	16.725726435152374	Phafin2	105
182	22	5	16.587386778472982	Phafin2	110
183	23	5	29.333356025251234	Phafin2	115
184	24	5	21.135454946615244	Phafin2	120
185	25	5	32.59442775642983	Phafin2	125
186	26	5	37.6954898597518	Phafin2	130
187	27	5	33.4757656394927	Phafin2	135
188	28	5	54.73266286820171	Phafin2	140
189	29	5	60.187840454746045	Phafin2	145
190	30	5	69.88559626458614	Phafin2	150
191	31	5	71.7364058190182	Phafin2	155
192	32	5	79.23847544349532	Phafin2	160
193	33	5	66.35416654003767	Phafin2	165
194	34	5	76.33759738783608	Phafin2	170
195	35	5	80.97975597273566	Phafin2	175
196	36	5	71.73032762672119	Phafin2	180
197	37	5	76.39679898080874	Phafin2	185
198	38	5	77.7279230938485	Phafin2	190
199	39	5	60.13617582022166	Phafin2	195
200	0	6		Phafin2	0
201	1	6	39.42673882541591	Phafin2	5
202	2	6	57.651900848533444	Phafin2	10
203	3	6	79.3529765484065	Phafin2	15
204	4	6	100.0	Phafin2	20
205	5	6	94.69165497427674	Phafin2	25
206	6	6	65.7831228703147	Phafin2	30
207	7	6	55.142914411705746	Phafin2	35
208	8	6	24.8479989309815	Phafin2	40
209	9	6	6.6463553150264	Phafin2	45
210	10	6	0.0	Phafin2	50
211	11	6	8.83276541725129	Phafin2	55
212	12	6	14.693926638604932	Phafin2	60
213	13	6	15.56597848600255	Phafin2	65
214	14	6	21.85808779314493	Phafin2	70
215	15	6	18.08311618894903	Phafin2	75
216	16	6	11.819335872252296	Phafin2	80
217	17	6	8.842787465757997	Phafin2	85
218	18	6	1.5917685574931488	Phafin2	90
219	19	6	4.508318300260581	Phafin2	95
220	20	6	3.7315427273334687	Phafin2	100
221	21	6	2.5823478318968385	Phafin2	105
222	22	6	9.960312687913413	Phafin2	110
223	23	6	5.209861695730615	Phafin2	115
224	24	6	1.9592436694060238	Phafin2	120
225	25	6	1.6302532237589349	Phafin2	125
226	26	6	1.0273267855949817	Phafin2	130
227	27	6	5.321707757065551	Phafin2	135
228	28	6	11.707356183603926	Phafin2	140
229	29	6	15.313690118260176	Phafin2	145
230	30	6	24.57740362130019	Phafin2	150
231	31	6	21.841384378967067	Phafin2	155
232	32	6	29.124072960513136	Phafin2	160
233	33	6	37.50918687779784	Phafin2	165
234	34	6	35.17899378632992	Phafin2	170
235	35	6	52.605732611745836	Phafin2	175
236	36	6	56.97534576067349	Phafin2	180
237	37	6	49.02625776708761	Phafin2	185
238	38	6	42.515133293245135	Phafin2	190
239	39	6	44.65664461815996	Phafin2	195
240	0	7		Phafin2	0
241	1	7	47.16045159083134	Phafin2	5
242	2	7	61.58912076633597	Phafin2	10
243	3	7	80.64488539172085	Phafin2	15
244	4	7	100.0	Phafin2	20
245	5	7	76.40472117687308	Phafin2	25
246	6	7	52.634279849469735	Phafin2	30
247	7	7	52.749572357167274	Phafin2	35
248	8	7	56.27334929866574	Phafin2	40
249	9	7	42.86041737940472	Phafin2	45
250	10	7	42.39001026342798	Phafin2	50
251	11	7	37.42507697570989	Phafin2	55
252	12	7	40.65172767704412	Phafin2	60
253	13	7	34.95552514539856	Phafin2	65
254	14	7	43.531816626753326	Phafin2	70
255	15	7	40.91241874786178	Phafin2	75
256	16	7	20.648648648648646	Phafin2	80
257	17	7	0.0	Phafin2	85
258	18	7	5.247006500171053	Phafin2	90
259	19	7	6.106739651043456	Phafin2	95
260	20	7	3.9876838864180657	Phafin2	100
261	21	7	13.075094081423197	Phafin2	105
262	22	7	12.514881970578168	Phafin2	110
263	23	7	13.513513513513514	Phafin2	115
264	24	7	16.83407458091002	Phafin2	120
265	25	7	12.568251796099887	Phafin2	125
266	26	7	10.038829969209717	Phafin2	130
267	27	7	15.380088949709197	Phafin2	135
268	28	7	20.759835785152234	Phafin2	140
269	29	7	28.823126924392746	Phafin2	145
270	30	7	23.72767704413274	Phafin2	150
271	31	7	30.580567909681832	Phafin2	155
272	32	7	31.953472459801585	Phafin2	160
273	33	7	28.051146082791647	Phafin2	165
274	34	7	34.0359219979473	Phafin2	170
275	35	7	39.174136161477925	Phafin2	175
276	36	7	24.257954156688335	Phafin2	180
277	37	7	40.871878207321245	Phafin2	185
278	38	7	37.983236400957935	Phafin2	190
279	39	7	39.259664728019146	Phafin2	195
280	0	8	12.410355274029179	Phafin2	0
281	1	8	29.38584412007711	Phafin2	5
282	2	8	56.182869732855956	Phafin2	10
283	3	8	88.60837234921507	Phafin2	15
284	4	8	100.0	Phafin2	20
285	5	8	69.15450289176536	Phafin2	25
286	6	8	68.12833930046817	Phafin2	30
287	7	8	65.67722390526023	Phafin2	35
288	8	8	52.630129440925366	Phafin2	40
289	9	8	41.74111814927016	Phafin2	45
290	10	8	9.738914899476718	Phafin2	50
291	11	8	0.0	Phafin2	55
292	12	8	2.368493527953738	Phafin2	60
293	13	8	6.757642522721007	Phafin2	65
294	14	8	18.810245111539523	Phafin2	70
295	15	8	18.26962269347287	Phafin2	75
296	16	8	15.969980721564298	Phafin2	80
297	17	8	17.116496832828414	Phafin2	85
298	18	8	14.062792619113178	Phafin2	90
299	19	8	16.93390250619663	Phafin2	95
300	20	8	21.698430184522163	Phafin2	100
301	21	8	25.38887358854309	Phafin2	105
302	22	8	29.909115946020385	Phafin2	110
303	23	8	33.24814100798676	Phafin2	115
304	24	8	23.474800330487458	Phafin2	120
305	25	8	18.94078766180114	Phafin2	125
306	26	8	21.058110713302117	Phafin2	130
307	27	8	44.44340402093084	Phafin2	135
308	28	8	44.825667860093624	Phafin2	140
309	29	8	37.90250619664002	Phafin2	145
310	30	8	33.165519140732556	Phafin2	150
311	31	8	33.021206279261904	Phafin2	155
312	32	8	52.52657670063341	Phafin2	160
313	33	8	46.629578628476985	Phafin2	165
314	34	8	56.9641971908565	Phafin2	170
315	35	8	58.378958964472574	Phafin2	175
316	36	8	59.491049297714106	Phafin2	180
317	37	8	53.56293032222526	Phafin2	185
318	38	8	52.31671715780776	Phafin2	190
319	39	8	56.02781602864225	Phafin2	195
320	0	9	64.97323445380752	Phafin2	0
321	1	9	77.50198549812795	Phafin2	5
322	2	9	85.60849071199449	Phafin2	10
323	3	9	94.81062989283467	Phafin2	15
324	4	9	100.0	Phafin2	20
325	5	9	76.97028457087457	Phafin2	25
326	6	9	45.39570719833321	Phafin2	30
327	7	9	43.90967788516084	Phafin2	35
328	8	9	34.394758284942185	Phafin2	40
329	9	9	27.88387156663537	Phafin2	45
330	10	9	23.94820170598123	Phafin2	50
331	11	9	0.0	Phafin2	55
332	12	9	28.34801398615824	Phafin2	60
333	13	9	15.584097449279541	Phafin2	65
334	14	9	20.78636040143162	Phafin2	70
335	15	9	21.443895495755662	Phafin2	75
336	16	9	18.143327179148656	Phafin2	80
337	17	9	17.827452476973367	Phafin2	85
338	18	9	8.844491660907854	Phafin2	90
339	19	9	9.837240724887314	Phafin2	95
340	20	9	8.721751776634015	Phafin2	100
341	21	9	3.2198591069899773	Phafin2	105
342	22	9	5.84999948428619	Phafin2	110
343	23	9	49.45024908976513	Phafin2	115
344	24	9	28.525161676276117	Phafin2	120
345	25	9	20.157705279877863	Phafin2	125
346	26	9	24.995874289604238	Phafin2	130
347	27	9	27.36171134467216	Phafin2	135
348	28	9	25.356873949233123	Phafin2	140
349	29	9	47.69682217156766	Phafin2	145
350	30	9	36.103060245686045	Phafin2	150
351	31	9	46.904170061782516	Phafin2	155
352	32	9	56.016059327715496	Phafin2	160
353	33	9	23.00702402194877	Phafin2	165
354	34	9	40.24810990892495	Phafin2	170
355	35	9	30.162552989592882	Phafin2	175
356	36	9	39.08775386011779	Phafin2	180
357	37	9	27.297247119738426	Phafin2	185
358	38	9	68.47389972460883	Phafin2	190
359	39	9	57.14418326405578	Phafin2	195
360	0	10	63.340614473818505	Phafin2	0
361	1	10	62.49382464019598	Phafin2	5
362	2	10	40.50219454935184	Phafin2	10
363	3	10	45.661733183627646	Phafin2	15
364	4	10	71.3687863631724	Phafin2	20
365	5	10	63.95304685107684	Phafin2	25
366	6	10	54.09288557721751	Phafin2	30
367	7	10	49.254669796876584	Phafin2	35
368	8	10	32.607124629988796	Phafin2	40
369	9	10	37.49596815351639	Phafin2	45
370	10	10	43.334490150045916	Phafin2	50
371	11	10	68.6536694906604	Phafin2	55
372	12	10	42.97233847096051	Phafin2	60
373	13	10	43.814637133816504	Phafin2	65
374	14	10	11.528835357762569	Phafin2	70
375	15	10	33.76543839951005	Phafin2	75
376	16	10	19.74073696029398	Phafin2	80
377	17	10	23.63988976217209	Phafin2	85
378	18	10	28.197611513728717	Phafin2	90
379	19	10	30.493824640195967	Phafin2	95
380	20	10	5.032152699806059	Phafin2	100
381	21	10	0.0	Phafin2	105
382	22	10	8.431152393589866	Phafin2	110
383	23	10	1.4392160865571002	Phafin2	115
384	24	10	10.845360824742288	Phafin2	120
385	25	10	22.593446973563335	Phafin2	125
386	26	10	50.63795039297744	Phafin2	130
387	27	10	53.02153720526695	Phafin2	135
388	28	10	48.33112177197102	Phafin2	140
389	29	10	49.964274777993275	Phafin2	145
390	30	10	36.86312136368276	Phafin2	150
391	31	10	59.01806675512912	Phafin2	155
392	32	10	60.26865366949069	Phafin2	160
393	33	10	77.7531897519649	Phafin2	165
394	34	10	80.15719097682967	Phafin2	170
395	35	10	63.53985914055325	Phafin2	175
396	36	10	70.29702970297029	Phafin2	180
397	37	10	100.0	Phafin2	185
398	38	10	89.29794835153623	Phafin2	190
399	39	10	90.41543329590695	Phafin2	195
400	0	11		Phafin2	0
401	1	11	24.68072778534395	Phafin2	5
402	2	11	34.91744916732373	Phafin2	10
403	3	11	72.54916015578335	Phafin2	15
404	4	11	100.0	Phafin2	20
405	5	11	85.29854490717513	Phafin2	25
406	6	11	91.51434783647531	Phafin2	30
407	7	11	80.1089527632428	Phafin2	35
408	8	11	78.32831577186823	Phafin2	40
409	9	11	66.0346928535589	Phafin2	45
410	10	11	62.78283516115929	Phafin2	50
411	11	11	63.910293168948485	Phafin2	55
412	12	11	59.6991255107161	Phafin2	60
413	13	11	44.2620600673787	Phafin2	65
414	14	11	36.46691993405493	Phafin2	70
415	15	11	23.302989033044216	Phafin2	75
416	16	11	11.756027047045606	Phafin2	80
417	17	11	19.091821374811822	Phafin2	85
418	18	11	14.234941342317157	Phafin2	90
419	19	11	22.287530165101664	Phafin2	95
420	20	11	30.534549494659878	Phafin2	100
421	21	11	19.289835854060644	Phafin2	105
422	22	11	0.0	Phafin2	110
423	23	11	23.777268057247987	Phafin2	115
424	24	11	28.003368934126595	Phafin2	120
425	25	11	20.39101139703246	Phafin2	125
426	26	11	23.10885719064344	Phafin2	130
427	27	11	47.23735455045039	Phafin2	135
428	28	11	21.600602107375806	Phafin2	140
429	29	11	20.129978735096664	Phafin2	145
430	30	11	11.375229971567153	Phafin2	150
431	31	11	40.37165794566697	Phafin2	155
432	32	11	21.918082335794335	Phafin2	160
433	33	11	12.52508780732563	Phafin2	165
434	34	11	40.86445416099204	Phafin2	170
435	35	11	53.07624304112011	Phafin2	175
436	36	11	66.85960385157578	Phafin2	180
437	37	11	40.080758846438734	Phafin2	185
438	38	11	59.95687286454977	Phafin2	190
439	39	11	55.16689365159009	Phafin2	195
440	0	12	56.87543712110271	Phafin2	0
441	1	12	84.85798342408461	Phafin2	5
442	2	12	71.58875646656075	Phafin2	10
443	3	12	90.60263957436082	Phafin2	15
444	4	12	100.0	Phafin2	20
445	5	12	75.49630057508853	Phafin2	25
446	6	12	69.83659103586729	Phafin2	30
447	7	12	71.34099551765047	Phafin2	35
448	8	12	68.39249864793308	Phafin2	40
449	9	12	55.788686810339705	Phafin2	45
450	10	12	29.840894997494072	Phafin2	50
451	11	12	11.513946817758374	Phafin2	55
452	12	12	17.845867205794498	Phafin2	60
453	13	12	6.154948281671626	Phafin2	65
454	14	12	0.0	Phafin2	70
455	15	12	5.078957874975564	Phafin2	75
456	16	12	3.8472320146787546	Phafin2	80
457	17	12	4.219015015729274	Phafin2	85
458	18	12	11.22711042776281	Phafin2	90
459	19	12	5.939183889592047	Phafin2	95
460	20	12	28.956317621041826	Phafin2	100
461	21	12	2.0174820125551087	Phafin2	105
462	22	12	5.078957874975564	Phafin2	110
463	23	12	13.835820853260389	Phafin2	115
464	24	12	34.098985454308625	Phafin2	120
465	25	12	33.89369781092582	Phafin2	125
466	26	12	27.912040615806287	Phafin2	130
467	27	12	17.778476227690888	Phafin2	135
468	28	12	26.956391241438084	Phafin2	140
469	29	12	44.12976444304753	Phafin2	145
470	30	12	25.162035660587318	Phafin2	150
471	31	12	33.359383627390194	Phafin2	155
472	32	12	29.964917049634295	Phafin2	160
473	33	12	33.465283735838675	Phafin2	165
474	34	12	67.76615896908791	Phafin2	170
475	35	12	64.12053357797956	Phafin2	175
476	36	12	55.11987382596706	Phafin2	180
477	37	12	67.87942111716117	Phafin2	185
478	38	12	52.92881757148965	Phafin2	190
479	39	12	55.51629134422349	Phafin2	195
480	0	13	15.88122792212473	Phafin2	0
481	1	13	37.397429318994284	Phafin2	5
482	2	13	36.771933693223005	Phafin2	10
483	3	13	58.05447536819426	Phafin2	15
484	4	13	77.93802716559306	Phafin2	20
485	5	13	56.58636292316369	Phafin2	25
486	6	13	39.36933078329014	Phafin2	30
487	7	13	44.288482823254014	Phafin2	35
488	8	13	38.64333179256444	Phafin2	40
489	9	13	47.410448109306934	Phafin2	45
490	10	13	53.97836421232076	Phafin2	50
491	11	13	61.60644239291304	Phafin2	55
492	12	13	53.71883653572957	Phafin2	60
493	13	13	61.18237756188167	Phafin2	65
494	14	13	40.122045858370804	Phafin2	70
495	15	13	67.50603232222142	Phafin2	75
496	16	13	36.363559260939795	Phafin2	80
497	17	13	26.5731745069186	Phafin2	85
498	18	13	24.19289861033953	Phafin2	90
499	19	13	13.01370153469062	Phafin2	95
500	20	13	0.0	Phafin2	100
501	21	13	13.458969607273536	Phafin2	105
502	22	13	6.488191914779913	Phafin2	110
503	23	13	6.880875948314954	Phafin2	115
504	24	13	22.274429314753622	Phafin2	120
505	25	13	16.236594250529002	Phafin2	125
506	26	13	6.292273962843425	Phafin2	130
507	27	13	18.966723632708945	Phafin2	135
508	28	13	22.232022831650475	Phafin2	140
509	29	13	36.459397912752905	Phafin2	145
510	30	13	5.836404269484709	Phafin2	150
511	31	13	29.22357970086465	Phafin2	155
512	32	13	42.995085088608334	Phafin2	160
513	33	13	56.32132240376908	Phafin2	165
514	34	13	68.64591858803372	Phafin2	170
515	35	13	86.40872216544466	Phafin2	175
516	36	13	79.71401067795244	Phafin2	180
517	37	13	84.0975688363237	Phafin2	185
518	38	13	100.0	Phafin2	190
519	39	13	88.16859121422482	Phafin2	195
520	0	14	37.80818640333105	Phafin2	0
521	1	14	54.89876011530583	Phafin2	5
522	2	14	64.1070167517568	Phafin2	10
523	3	14	75.11972431570946	Phafin2	15
524	4	14	100.0	Phafin2	20
525	5	14	69.38916480471723	Phafin2	25
526	6	14	58.63693721853692	Phafin2	30
527	7	14	56.09002188031813	Phafin2	35
528	8	14	54.77295793344833	Phafin2	40
529	9	14	32.52603835037065	Phafin2	45
530	10	14	35.44958844163513	Phafin2	50
531	11	14	14.683352821094642	Phafin2	55
532	12	14	4.968414390843455	Phafin2	60
533	13	14	8.701960738914172	Phafin2	65
534	14	14	14.283178395983587	Phafin2	70
535	15	14	2.4022042394563474	Phafin2	75
536	16	14	8.335359288715996	Phafin2	80
537	17	14	0.0	Phafin2	85
538	18	14	13.665744374597205	Phafin2	90
539	19	14	8.494734445486356	Phafin2	95
540	20	14	9.261510320795566	Phafin2	100
541	21	14	16.502081910340856	Phafin2	105
542	22	14	23.544688716779152	Phafin2	110
543	23	14	24.899956393722235	Phafin2	115
544	24	14	20.896282661294986	Phafin2	120
545	25	14	30.06131891624893	Phafin2	125
546	26	14	27.77488355580252	Phafin2	130
547	27	14	55.96460559472403	Phafin2	135
548	28	14	41.38235759463141	Phafin2	140
549	29	14	45.39104797848243	Phafin2	145
550	30	14	43.456935906489626	Phafin2	150
551	31	14	51.98987408204926	Phafin2	155
552	32	14	53.41769025650526	Phafin2	160
553	33	14	57.889456156396065	Phafin2	165
554	34	14	48.80159915411541	Phafin2	170
555	35	14	73.34460150422368	Phafin2	175
556	36	14	79.55251469300023	Phafin2	180
557	37	14	59.741758220555184	Phafin2	185
558	38	14	66.6732269031439	Phafin2	190
559	39	14	96.5126554679571	Phafin2	195
560	0	15	0.21728321061485592	Phafin2	0
561	1	15	0.0	Phafin2	5
562	2	15	5.325822645133598	Phafin2	10
563	3	15	1.2430779290662195	Phafin2	15
564	4	15	21.89451887775606	Phafin2	20
565	5	15	21.570978046903193	Phafin2	25
566	6	15	13.363258022109758	Phafin2	30
567	7	15	12.341550135206012	Phafin2	35
568	8	15	3.763290716762144	Phafin2	40
569	9	15	3.4908352802544735	Phafin2	45
570	10	15	7.633179623057908	Phafin2	50
571	11	15	22.64377132815214	Phafin2	55
572	12	15	26.407062044914287	Phafin2	60
573	13	15	29.02944562130057	Phafin2	65
574	14	15	23.852792327654914	Phafin2	70
575	15	15	30.562007451656193	Phafin2	75
576	16	15	36.5900839843883	Phafin2	80
577	17	15	31.60925803573253	Phafin2	85
578	18	15	20.340841751071093	Phafin2	90
579	19	15	27.2669995163916	Phafin2	95
580	20	15	32.92044982392568	Phafin2	100
581	21	15	43.086443298617965	Phafin2	105
582	22	15	46.23670928323786	Phafin2	110
583	23	15	25.406469454339863	Phafin2	115
584	24	15	40.4129743278865	Phafin2	120
585	25	15	21.732748462329628	Phafin2	125
586	26	15	31.528543112667144	Phafin2	130
587	27	15	27.99070926961509	Phafin2	135
588	28	15	50.11919925347211	Phafin2	140
589	29	15	39.548950024861576	Phafin2	145
590	30	15	33.256591718717004	Phafin2	150
591	31	15	38.9229836594852	Phafin2	155
592	32	15	68.43739995776939	Phafin2	160
593	33	15	63.52502843753619	Phafin2	165
594	34	15	73.63108171619677	Phafin2	170
595	35	15	77.19445825642144	Phafin2	175
596	36	15	77.36474290423874	Phafin2	180
597	37	15	99.49323288809576	Phafin2	185
598	38	15	100.0	Phafin2	190
599	39	15	76.24086422864458	Phafin2	195
600	0	16		Phafin2	0
601	1	16		Phafin2	5
602	2	16	66.57831978319783	Phafin2	10
603	3	16	85.5420054200542	Phafin2	15
604	4	16	100.0	Phafin2	20
605	5	16	94.68130081300811	Phafin2	25
606	6	16	75.33170731707315	Phafin2	30
607	7	16	68.4959349593496	Phafin2	35
608	8	16	54.67479674796748	Phafin2	40
609	9	16	39.43794037940378	Phafin2	45
610	10	16	17.10027100271003	Phafin2	50
611	11	16	29.112737127371258	Phafin2	55
612	12	16	37.36422764227643	Phafin2	60
613	13	16	5.765311653116532	Phafin2	65
614	14	16	0.0	Phafin2	70
615	15	16	12.100271002710022	Phafin2	75
616	16	16	6.192411924119248	Phafin2	80
617	17	16	22.018970189701896	Phafin2	85
618	18	16	11.172357723577235	Phafin2	90
619	19	16	35.19620596205963	Phafin2	95
620	20	16	34.552845528455286	Phafin2	100
621	21	16	58.366937669376675	Phafin2	105
622	22	16	52.16097560975611	Phafin2	110
623	23	16	57.032520325203265	Phafin2	115
624	24	16	25.243902439024385	Phafin2	120
625	25	16	81.30785907859081	Phafin2	125
626	26	16	61.727371273712706	Phafin2	130
627	27	16	32.09376693766936	Phafin2	135
628	28	16	23.63848238482385	Phafin2	140
629	29	16	36.043360433604335	Phafin2	145
630	30	16	18.739837398373975	Phafin2	150
631	31	16	37.310027100271	Phafin2	155
632	32	16	50.29105691056912	Phafin2	160
633	33	16	47.262872628726285	Phafin2	165
634	34	16	80.91436314363143	Phafin2	170
635	35	16	94.71544715447155	Phafin2	175
636	36	16	56.95772357723576	Phafin2	180
637	37	16	76.58536585365854	Phafin2	185
638	38	16	67.0260162601626	Phafin2	190
639	39	16	59.89864498644988	Phafin2	195
640	0	17	11.19959929877285	Phafin2	0
641	1	17	27.488104182319056	Phafin2	5
642	2	17	49.46155772602054	Phafin2	10
643	3	17	69.26120711244677	Phafin2	15
644	4	17	79.60931630353119	Phafin2	20
645	5	17	77.32531930879037	Phafin2	25
646	6	17	32.00340596043075	Phafin2	30
647	7	17	13.926972201352372	Phafin2	35
648	8	17	1.5126471324818342	Phafin2	40
649	9	17	7.430403205609803	Phafin2	45
650	10	17	2.4416729276233435	Phafin2	50
651	11	17	0.9666917104933611	Phafin2	55
652	12	17	0.0	Phafin2	60
653	13	17	16.15326821938392	Phafin2	65
654	14	17	6.193438517405462	Phafin2	70
655	15	17	11.763185574755827	Phafin2	75
656	16	17	29.50423240671175	Phafin2	80
657	17	17	16.21838216879539	Phafin2	85
658	18	17	33.71159529176059	Phafin2	90
659	19	17	27.0473328324568	Phafin2	95
660	20	17	34.87102429251189	Phafin2	100
661	21	17	33.90673678938141	Phafin2	105
662	22	17	24.26245930378161	Phafin2	110
663	23	17	43.278337089907346	Phafin2	115
664	24	17	47.04973703981968	Phafin2	120
665	25	17	44.49045830202854	Phafin2	125
666	26	17	50.98181818181817	Phafin2	130
667	27	17	44.72326571500126	Phafin2	135
668	28	17	44.38266967192587	Phafin2	140
669	29	17	54.33007763586275	Phafin2	145
670	30	17	52.85750062609566	Phafin2	150
671	31	17	56.5563736538943	Phafin2	155
672	32	17	66.14575507137491	Phafin2	160
673	33	17	61.65790132732282	Phafin2	165
674	34	17	70.74640621086903	Phafin2	170
675	35	17	66.27337841222138	Phafin2	175
676	36	17	63.71890808915601	Phafin2	180
677	37	17	69.52907588279487	Phafin2	185
678	38	17	100.0	Phafin2	190
679	39	17	83.42098672677184	Phafin2	195
680	0	18		Phafin2	0
681	1	18	20.436942748482767	Phafin2	5
682	2	18	0.47380856449341796	Phafin2	10
683	3	18	39.51212458568074	Phafin2	15
684	4	18	100.0	Phafin2	20
685	5	18	49.62186566860356	Phafin2	25
686	6	18	3.246466090047493	Phafin2	30
687	7	18	7.993255773796072	Phafin2	35
688	8	18	11.339818310209141	Phafin2	40
689	9	18	0.14221276320943654	Phafin2	45
690	10	18	0.0	Phafin2	50
691	11	18	3.625512941642234	Phafin2	55
692	12	18	3.2183885454849217	Phafin2	60
693	13	18	1.3739746431695024	Phafin2	65
694	14	18	7.47213654671472	Phafin2	70
695	15	18	5.971672565290817	Phafin2	75
696	16	18	11.836510073521058	Phafin2	80
697	17	18	12.115460478750215	Phafin2	85
698	18	18	14.387916547922048	Phafin2	90
699	19	18	10.346575171308125	Phafin2	95
700	20	18	21.349462946766387	Phafin2	100
701	21	18	17.341393460459102	Phafin2	105
702	22	18	28.30567461214382	Phafin2	110
703	23	18	30.171146672881164	Phafin2	115
704	24	18	27.81080788922847	Phafin2	120
705	25	18	34.60037932762705	Phafin2	125
706	26	18	44.00102202262209	Phafin2	130
707	27	18	37.44842506033162	Phafin2	135
708	28	18	41.631979200155	Phafin2	140
709	29	18	40.01232604206297	Phafin2	145
710	30	18	44.95916823081988	Phafin2	150
711	31	18	50.34654709376356	Phafin2	155
712	32	18	56.42365083888684	Phafin2	160
713	33	18	57.671276531524775	Phafin2	165
714	34	18	62.47955603786539	Phafin2	170
715	35	18	59.183954244833394	Phafin2	175
716	36	18	53.3631984815664	Phafin2	180
717	37	18	51.17651931103322	Phafin2	185
718	38	18	51.80124467755045	Phafin2	190
719	39	18	63.68871549445259	Phafin2	195
720	0	19		Phafin2	0
721	1	19	15.029432717183457	Phafin2	5
722	2	19	34.58369833083941	Phafin2	10
723	3	19	65.7973761082006	Phafin2	15
724	4	19	100.0	Phafin2	20
725	5	19	77.20114799526895	Phafin2	25
726	6	19	20.734471557462825	Phafin2	30
727	7	19	0.0	Phafin2	35
728	8	19	2.713877176776952	Phafin2	40
729	9	19	13.608584059635776	Phafin2	45
730	10	19	18.32940783486321	Phafin2	50
731	11	19	17.078815601555664	Phafin2	55
732	12	19	16.9574716835787	Phafin2	60
733	13	19	15.99455997491318	Phafin2	65
734	14	19	13.546719112689646	Phafin2	70
735	15	19	8.966497489612486	Phafin2	75
736	16	19	21.23723076818199	Phafin2	80
737	17	19	29.867305653740367	Phafin2	85
738	18	19	33.01798684986417	Phafin2	90
739	19	19	36.287966841751846	Phafin2	95
740	20	19	37.42130540150861	Phafin2	100
741	21	19	44.9671246604245	Phafin2	105
742	22	19	41.31555894894351	Phafin2	110
743	23	19	54.662196938452055	Phafin2	115
744	24	19	53.582201983086854	Phafin2	120
745	25	19	32.900903603164494	Phafin2	125
746	26	19	61.8329066981161	Phafin2	130
747	27	19	43.86344037275761	Phafin2	135
748	28	19	43.277683285557	Phafin2	140
749	29	19	48.01776529495776	Phafin2	145
750	30	19	45.49953814323355	Phafin2	150
751	31	19	53.458472089194586	Phafin2	155
752	32	19	52.76619822006198	Phafin2	160
753	33	19	51.385740726222906	Phafin2	165
754	34	19	47.48501095844652	Phafin2	170
755	35	19	65.9785398509106	Phafin2	175
756	36	19	64.61512504218065	Phafin2	180
757	37	19	82.90823195776142	Phafin2	185
758	38	19	75.57357156734757	Phafin2	190
759	39	19	67.6657656767139	Phafin2	195
760	0	20	47.054169426657836	Phafin2	0
761	1	20	47.318515247417864	Phafin2	5
762	2	20	89.80336596256225	Phafin2	10
763	3	20	92.50969063565665	Phafin2	15
764	4	20	100.0	Phafin2	20
765	5	20	59.69247565074458	Phafin2	25
766	6	20	46.98118299354774	Phafin2	30
767	7	20	26.833247466941422	Phafin2	35
768	8	20	17.74858320453376	Phafin2	40
769	9	20	12.508279973504088	Phafin2	45
770	10	20	0.0	Phafin2	50
771	11	20	6.179313559529937	Phafin2	55
772	12	20	9.211623856136999	Phafin2	60
773	13	20	12.523613257770899	Phafin2	65
774	14	20	2.5759917568263715	Phafin2	70
775	15	20	13.485930178356764	Phafin2	75
776	16	20	17.47626407595496	Phafin2	80
777	17	20	25.721891023282073	Phafin2	85
778	18	20	14.194941242854695	Phafin2	90
779	19	20	24.046576384288908	Phafin2	95
780	20	20	30.908221093692507	Phafin2	100
781	21	20	30.07255710115061	Phafin2	105
782	22	20	36.05652461912123	Phafin2	110
783	23	20	32.813228331002655	Phafin2	115
784	24	20	45.76617354824465	Phafin2	120
785	25	20	36.228870734280314	Phafin2	125
786	26	20	39.81685925271705	Phafin2	130
787	27	20	49.89450700424424	Phafin2	135
788	28	20	52.903817374451066	Phafin2	140
789	29	20	70.17676210102795	Phafin2	145
790	30	20	72.90240671229853	Phafin2	150
791	31	20	60.555126223596076	Phafin2	155
792	32	20	65.45411054684625	Phafin2	160
793	33	20	46.12251907460563	Phafin2	165
794	34	20	59.106130860381256	Phafin2	170
795	35	20	73.84141704079882	Phafin2	175
796	36	20	81.5884055837688	Phafin2	180
797	37	20	56.33080640808616	Phafin2	185
798	38	20	64.82176590368246	Phafin2	190
799	39	20	54.444812443266855	Phafin2	195
800	0	21	8.924290464774572	Phafin2	0
801	1	21	12.802567473513268	Phafin2	5
802	2	21	21.46593457582555	Phafin2	10
803	3	21	22.65284974093264	Phafin2	15
804	4	21	25.647668393782386	Phafin2	20
805	5	21	13.500580001546684	Phafin2	25
806	6	21	7.456809218157923	Phafin2	30
807	7	21	0.918413115768307	Phafin2	35
808	8	21	0.0	Phafin2	40
809	9	21	5.465625241667315	Phafin2	45
810	10	21	10.38775036733431	Phafin2	50
811	11	21	10.490294640785708	Phafin2	55
812	12	21	14.72043925450468	Phafin2	60
813	13	21	22.001392003712013	Phafin2	65
814	14	21	20.47792127445674	Phafin2	70
815	15	21	16.174309798159463	Phafin2	75
816	16	21	26.674193797850126	Phafin2	80
817	17	21	32.23849663599104	Phafin2	85
818	18	21	33.60327894207718	Phafin2	90
819	19	21	36.46461990565308	Phafin2	95
820	20	21	47.911994431985164	Phafin2	100
821	21	21	38.991570644188386	Phafin2	105
822	22	21	41.00812002165341	Phafin2	110
823	23	21	45.09705359214291	Phafin2	115
824	24	21	29.742479313278174	Phafin2	120
825	25	21	38.30515814708839	Phafin2	125
826	26	21	32.83767690047173	Phafin2	130
827	27	21	38.41543577449541	Phafin2	135
828	28	21	47.989327971541265	Phafin2	140
829	29	21	52.88454102544274	Phafin2	145
830	30	21	53.29641945711856	Phafin2	150
831	31	21	85.55409481091951	Phafin2	155
832	32	21	79.85074626865674	Phafin2	160
833	33	21	74.1976645271054	Phafin2	165
834	34	21	76.6027376073003	Phafin2	170
835	35	21	84.99342664913775	Phafin2	175
836	36	21	79.00781068749517	Phafin2	180
837	37	21	95.08344288918103	Phafin2	185
838	38	21	89.15010440027842	Phafin2	190
839	39	21	100.0	Phafin2	195
840	0	22	69.69271886951257	Phafin2	0
841	1	22	72.82114889574689	Phafin2	5
842	2	22	95.04402738606775	Phafin2	10
843	3	22	81.20727079426489	Phafin2	15
844	4	22	100.0	Phafin2	20
845	5	22	87.57192288193572	Phafin2	25
846	6	22	94.81958369633163	Phafin2	30
847	7	22	89.66992995978717	Phafin2	35
848	8	22	86.89514640520946	Phafin2	40
849	9	22	93.40450560863125	Phafin2	45
850	10	22	92.94921961519721	Phafin2	50
851	11	22	73.91038987247072	Phafin2	55
852	12	22	55.57270055963263	Phafin2	60
853	13	22	67.5331866574133	Phafin2	65
854	14	22	47.55892877358258	Phafin2	70
855	15	22	46.50709507848146	Phafin2	75
856	16	22	30.119752521299997	Phafin2	80
857	17	22	31.922438954761795	Phafin2	85
858	18	22	18.648514291058188	Phafin2	90
859	19	22	8.644527462358917	Phafin2	95
860	20	22	0.0	Phafin2	100
861	21	22	7.712298628235599	Phafin2	105
862	22	22	7.903026544403906	Phafin2	110
863	23	22	1.1876811915203516	Phafin2	115
864	24	22	14.590808637144438	Phafin2	120
865	25	22	15.230670033322008	Phafin2	125
866	26	22	20.352514409186426	Phafin2	130
867	27	22	26.526684681225966	Phafin2	135
868	28	22	37.30588820144805	Phafin2	140
869	29	22	28.707627640043494	Phafin2	145
870	30	22	39.296349344634265	Phafin2	150
871	31	22	45.25198233982547	Phafin2	155
872	32	22	49.92149392869973	Phafin2	160
873	33	22	51.51819421269976	Phafin2	165
874	34	22	61.82045489223257	Phafin2	170
875	35	22	66.01351584149155	Phafin2	175
876	36	22	64.05701657241016	Phafin2	180
877	37	22	77.66022375460824	Phafin2	185
878	38	22	56.93240602650994	Phafin2	190
879	39	22	56.53249265389897	Phafin2	195
0	0	1	5.815287792934779	Rab5	0
1	1	1	4.22439550748889	Rab5	5
2	2	1	2.409480173412463	Rab5	10
3	3	1	1.753569169170271	Rab5	15
4	4	1	7.496282258086606	Rab5	20
5	5	1	2.018946105750933	Rab5	25
6	6	1	0.0	Rab5	30
7	7	1	14.230393190575699	Rab5	35
8	8	1	3.551504761174455	Rab5	40
9	9	1	20.885356615663543	Rab5	45
10	10	1	22.378478450790247	Rab5	50
11	11	1	15.980675958054569	Rab5	55
12	12	1	23.03438945503244	Rab5	60
13	13	1	27.822128985789043	Rab5	65
14	14	1	31.37883721630822	Rab5	70
15	15	1	33.00451058632144	Rab5	75
16	16	1	37.20781834962386	Rab5	80
17	17	1	34.23198161805986	Rab5	85
18	18	1	73.634294697117	Rab5	90
19	19	1	78.56773136952575	Rab5	95
20	20	1	75.74252138215101	Rab5	100
21	21	1	64.4457894347663	Rab5	105
22	22	1	45.69440298405273	Rab5	110
23	23	1	100.0	Rab5	115
24	24	1	77.01901457245283	Rab5	120
25	25	1	90.94733267422723	Rab5	125
26	26	1	85.91995968680591	Rab5	130
27	27	1	76.36036490013447	Rab5	135
28	28	1	70.59711180064684	Rab5	140
29	29	1	56.026849901818764	Rab5	145
30	30	1	63.785222694794605	Rab5	150
31	31	1	40.770277783102955	Rab5	155
32	32	1	48.072936208204496	Rab5	160
33	33	1	45.38356415740768	Rab5	165
34	34	1	54.76459778551299	Rab5	170
35	35	1	43.46731810451304	Rab5	175
36	36	1	51.740560495808474	Rab5	180
37	37	1	78.3601403293522	Rab5	185
38	38	1	94.31370347345272	Rab5	190
39	39	1	51.00166784885839	Rab5	195
40	0	2		Rab5	0
41	1	2		Rab5	5
42	2	2	20.059820288839376	Rab5	10
43	3	2	2.6689693723458268	Rab5	15
44	4	2	0.0	Rab5	20
45	5	2	2.183398826954986	Rab5	25
46	6	2	6.0220759392285865	Rab5	30
47	7	2	13.241809125722714	Rab5	35
48	8	2	7.447083656629854	Rab5	40
49	9	2	29.185543013040327	Rab5	45
50	10	2	47.041940947279706	Rab5	50
51	11	2	39.335385744916934	Rab5	55
52	12	2	33.9540626903278	Rab5	60
53	13	2	44.23781276333024	Rab5	65
54	14	2	22.279511759650923	Rab5	70
55	15	2	23.880559657597665	Rab5	75
56	16	2	9.741863356110091	Rab5	80
57	17	2	20.14533743815648	Rab5	85
58	18	2	26.267113858784057	Rab5	90
59	19	2	51.45212291108721	Rab5	95
60	20	2	43.482758908384014	Rab5	100
61	21	2	39.5965259179536	Rab5	105
62	22	2	63.22554000951117	Rab5	110
63	23	2	86.3639776737667	Rab5	115
64	24	2	97.61970315120267	Rab5	120
65	25	2	100.0	Rab5	125
66	26	2	97.37066052611821	Rab5	130
67	27	2	87.71348000567336	Rab5	135
68	28	2	58.844559023519295	Rab5	140
69	29	2	39.02251812546408	Rab5	145
70	30	2	43.23121334234391	Rab5	150
71	31	2	47.89752959727681	Rab5	155
72	32	2	43.410590777496886	Rab5	160
73	33	2	45.19310189472631	Rab5	165
74	34	2	44.1802451213509	Rab5	170
75	35	2	40.54639201061247	Rab5	175
76	36	2	54.53407754111079	Rab5	180
77	37	2	56.25359797762373	Rab5	185
78	38	2	44.92737299660435	Rab5	190
79	39	2	69.29016594498536	Rab5	195
80	0	3		Rab5	0
81	1	3		Rab5	5
82	2	3	23.115535957819088	Rab5	10
83	3	3	16.68826647822243	Rab5	15
84	4	3	10.716809520953552	Rab5	20
85	5	3	0.0	Rab5	25
86	6	3	1.489213566941593	Rab5	30
87	7	3	8.137609487575972	Rab5	35
88	8	3	1.8529769929411628	Rab5	40
89	9	3	10.62632499850061	Rab5	45
90	10	3	17.763650255155913	Rab5	50
91	11	3	22.930394715912502	Rab5	55
92	12	3	15.503101767707719	Rab5	60
93	13	3	14.418852072147715	Rab5	65
94	14	3	12.610204672339112	Rab5	70
95	15	3	11.70953164481044	Rab5	75
96	16	3	27.73728718535767	Rab5	80
97	17	3	24.164843503498123	Rab5	85
98	18	3	24.895499503247784	Rab5	90
99	19	3	32.50245768479573	Rab5	95
100	20	3	30.625751321413013	Rab5	100
101	21	3	34.858966703260315	Rab5	105
102	22	3	36.5022907969157	Rab5	110
103	23	3	60.155779405514075	Rab5	115
104	24	3	60.11640429631986	Rab5	120
105	25	3	60.72163362373563	Rab5	125
106	26	3	52.36706989212262	Rab5	130
107	27	3	70.00711881113246	Rab5	135
108	28	3	69.52940225455096	Rab5	140
109	29	3	68.20420818219985	Rab5	145
110	30	3	72.49661660899471	Rab5	150
111	31	3	69.43839620747292	Rab5	155
112	32	3	63.65520963986118	Rab5	160
113	33	3	74.00695192325243	Rab5	165
114	34	3	77.25683262449444	Rab5	170
115	35	3	72.05749287466983	Rab5	175
116	36	3	89.13299138702082	Rab5	180
117	37	3	100.0	Rab5	185
118	38	3	67.51944634945802	Rab5	190
119	39	3	64.90739026469983	Rab5	195
120	0	4	0.0	Rab5	0
121	1	4	0.1177976517016935	Rab5	5
122	2	4	41.22960335787099	Rab5	10
123	3	4	42.27192120740468	Rab5	15
124	4	4	22.620551224968015	Rab5	20
125	5	4	31.085822180830025	Rab5	25
126	6	4	44.08651535834727	Rab5	30
127	7	4	15.792114786794768	Rab5	35
128	8	4	29.133443051001723	Rab5	40
129	9	4	41.295093749069736	Rab5	45
130	10	4	66.83974841483484	Rab5	50
131	11	4	74.37879812374284	Rab5	55
132	12	4	82.94740781376915	Rab5	60
133	13	4	49.49500104189261	Rab5	65
134	14	4	72.46384207459951	Rab5	70
135	15	4	47.62299648308094	Rab5	75
136	16	4	44.84178116853568	Rab5	80
137	17	4	91.82816001769093	Rab5	85
138	18	4	65.07916257351722	Rab5	90
139	19	4	78.9422876559118	Rab5	95
140	20	4	100.0	Rab5	100
141	21	4	74.4812863333461	Rab5	105
142	22	4	78.8989109032996	Rab5	110
143	23	4	73.8599781415188	Rab5	115
144	24	4	77.1608639628491	Rab5	120
145	25	4	59.49929619092577	Rab5	125
146	26	4	59.7744408864167	Rab5	130
147	27	4	74.8614708121234	Rab5	135
148	28	4	39.50686585951886	Rab5	140
149	29	4	41.957652382106666	Rab5	145
150	30	4	47.440984227022014	Rab5	150
151	31	4	44.73206350016375	Rab5	155
152	32	4	56.280911252014675	Rab5	160
153	33	4	60.91882168327315	Rab5	165
154	34	4	50.0278546793735	Rab5	170
155	35	4	47.003389340375676	Rab5	175
156	36	4	51.093987216615865	Rab5	180
157	37	4	71.2548214111053	Rab5	185
158	38	4	64.21502961951785	Rab5	190
159	39	4	67.17655614099995	Rab5	195
160	0	5		Rab5	0
161	1	5		Rab5	5
162	2	5		Rab5	10
163	3	5	12.391329826472434	Rab5	15
164	4	5	3.6801356782880323	Rab5	20
165	5	5	3.1192907224455206	Rab5	25
166	6	5	4.211335479734439	Rab5	30
167	7	5	6.393701438824132	Rab5	35
168	8	5	0.0	Rab5	40
169	9	5	7.822184227399019	Rab5	45
170	10	5	8.334769629573454	Rab5	50
171	11	5	28.160138987514564	Rab5	55
172	12	5	20.61303421602356	Rab5	60
173	13	5	34.338051279222896	Rab5	65
174	14	5	41.599390550779404	Rab5	70
175	15	5	27.900571530999873	Rab5	75
176	16	5	46.62975959848051	Rab5	80
177	17	5	45.25367289674524	Rab5	85
178	18	5	52.89764148667003	Rab5	90
179	19	5	42.18746768333461	Rab5	95
180	20	5	53.84766527173576	Rab5	100
181	21	5	55.62465098001367	Rab5	105
182	22	5	62.84945087522149	Rab5	110
183	23	5	94.99893139559735	Rab5	115
184	24	5	86.12813600921068	Rab5	120
185	25	5	81.65137298430186	Rab5	125
186	26	5	96.11648477411082	Rab5	130
187	27	5	96.24747499120986	Rab5	135
188	28	5	83.2311839447359	Rab5	140
189	29	5	89.07748416052506	Rab5	145
190	30	5	100.0	Rab5	150
191	31	5	85.8330633096402	Rab5	155
192	32	5	65.87084364594034	Rab5	160
193	33	5	62.63572999469146	Rab5	165
194	34	5	74.06738412536453	Rab5	170
195	35	5	51.593944115436855	Rab5	175
196	36	5	61.43613537494227	Rab5	180
197	37	5	66.41341891360851	Rab5	185
198	38	5	52.75079455908003	Rab5	190
199	39	5	45.079593792442566	Rab5	195
200	0	6		Rab5	0
201	1	6	52.496824914486965	Rab5	5
202	2	6	37.290308002773806	Rab5	10
203	3	6	59.99742876510602	Rab5	15
204	4	6	67.29389214838362	Rab5	20
205	5	6	100.0	Rab5	25
206	6	6	97.33838230367063	Rab5	30
207	7	6	84.95282173550567	Rab5	35
208	8	6	60.746982694810015	Rab5	40
209	9	6	40.00607746429493	Rab5	45
210	10	6	0.0	Rab5	50
211	11	6	49.9887021497082	Rab5	55
212	12	6	63.01395479301558	Rab5	60
213	13	6	42.47446296253009	Rab5	65
214	14	6	61.99208371317487	Rab5	70
215	15	6	48.625168493801766	Rab5	75
216	16	6	54.66640175155641	Rab5	80
217	17	6	29.66659654207865	Rab5	85
218	18	6	18.17785153845554	Rab5	90
219	19	6	9.824454781328146	Rab5	95
220	20	6	11.629773341748278	Rab5	100
221	21	6	30.092408623765987	Rab5	105
222	22	6	39.562344654558515	Rab5	110
223	23	6	29.291429996182117	Rab5	115
224	24	6	19.934472468307582	Rab5	120
225	25	6	18.172786984876442	Rab5	125
226	26	6	19.766952619153336	Rab5	130
227	27	6	28.594469507491617	Rab5	135
228	28	6	40.68979219747087	Rab5	140
229	29	6	45.07102062442052	Rab5	145
230	30	6	65.64518516787048	Rab5	150
231	31	6	69.99252004394474	Rab5	155
232	32	6	80.49952081531522	Rab5	160
233	33	6	69.71007378664983	Rab5	165
234	34	6	69.65981783190361	Rab5	170
235	35	6	84.14755771643178	Rab5	175
236	36	6	65.93853969441264	Rab5	180
237	37	6	80.08890239436512	Rab5	185
238	38	6	75.5495040633303	Rab5	190
239	39	6	84.90957823956117	Rab5	195
240	0	7		Rab5	0
241	1	7	20.07396372255512	Rab5	5
242	2	7	21.869273641975592	Rab5	10
243	3	7	25.788541810445352	Rab5	15
244	4	7	57.68099455981114	Rab5	20
245	5	7	21.004697695891995	Rab5	25
246	6	7	9.566260358014873	Rab5	30
247	7	7	6.731222305250288	Rab5	35
248	8	7	14.95766362212818	Rab5	40
249	9	7	10.150497613075482	Rab5	45
250	10	7	0.8162663074777625	Rab5	50
251	11	7	6.720751250577093	Rab5	55
252	12	7	0.0	Rab5	60
253	13	7	29.217812215913142	Rab5	65
254	14	7	24.24834485942607	Rab5	70
255	15	7	6.499193252833134	Rab5	75
256	16	7	22.78382507627212	Rab5	80
257	17	7	34.81863657349016	Rab5	85
258	18	7	27.098137580139248	Rab5	90
259	19	7	52.001399313669936	Rab5	95
260	20	7	30.934113268254134	Rab5	100
261	21	7	48.25276174067004	Rab5	105
262	22	7	40.67338400689184	Rab5	110
263	23	7	21.69126571253145	Rab5	115
264	24	7	29.442939891386605	Rab5	120
265	25	7	31.564994312313466	Rab5	125
266	26	7	41.70668672032289	Rab5	130
267	27	7	49.389585108256426	Rab5	135
268	28	7	72.76788051574702	Rab5	140
269	29	7	68.17084953570391	Rab5	145
270	30	7	68.69464024787841	Rab5	150
271	31	7	83.25297592133384	Rab5	155
272	32	7	77.33587811692358	Rab5	160
273	33	7	72.05251709875633	Rab5	165
274	34	7	55.274793791616474	Rab5	170
275	35	7	60.75924665521195	Rab5	175
276	36	7	75.00940015135436	Rab5	180
277	37	7	72.13438170801938	Rab5	185
278	38	7	90.6353074444439	Rab5	190
279	39	7	100.0	Rab5	195
280	0	8	49.96881424196232	Rab5	0
281	1	8	62.98432321311203	Rab5	5
282	2	8	50.672801264211905	Rab5	10
283	3	8	38.610485686716	Rab5	15
284	4	8	27.823010334652558	Rab5	20
285	5	8	8.94653670270044	Rab5	25
286	6	8	3.045016571804159	Rab5	30
287	7	8	5.019648426028221	Rab5	35
288	8	8	7.593662158949467	Rab5	40
289	9	8	0.0	Rab5	45
290	10	8	17.750709720726636	Rab5	50
291	11	8	20.15550925084257	Rab5	55
292	12	8	71.20114114702058	Rab5	60
293	13	8	60.57644706112689	Rab5	65
294	14	8	69.04051351615925	Rab5	70
295	15	8	64.81715076845622	Rab5	75
296	16	8	73.46525514984548	Rab5	80
297	17	8	66.17226285538477	Rab5	85
298	18	8	71.82709385095167	Rab5	90
299	19	8	70.60008111094018	Rab5	95
300	20	8	59.71051785139917	Rab5	100
301	21	8	53.30051603339534	Rab5	105
302	22	8	53.22164263638525	Rab5	110
303	23	8	64.41467268938706	Rab5	115
304	24	8	66.45810899632205	Rab5	120
305	25	8	64.9519627449061	Rab5	125
306	26	8	65.9929797082803	Rab5	130
307	27	8	70.88229124421386	Rab5	135
308	28	8	84.74387122939014	Rab5	140
309	29	8	67.08266323576713	Rab5	145
310	30	8	58.11347140839358	Rab5	150
311	31	8	91.83045016571806	Rab5	155
312	32	8	63.653068930314525	Rab5	160
313	33	8	86.68997440809989	Rab5	165
314	34	8	100.0	Rab5	170
315	35	8	91.85590221936313	Rab5	175
316	36	8	55.83257583173676	Rab5	180
317	37	8	44.821066469017026	Rab5	185
318	38	8	61.54586264281819	Rab5	190
319	39	8	64.19483407218873	Rab5	195
320	0	9	1.2297424443604223	Rab5	0
321	1	9	0.0	Rab5	5
322	2	9	23.52353232562161	Rab5	10
323	3	9	46.08126764155009	Rab5	15
324	4	9	21.994378152763	Rab5	20
325	5	9	20.08256904935677	Rab5	25
326	6	9	20.27396979209717	Rab5	30
327	7	9	20.57616606432589	Rab5	35
328	8	9	26.30001553482292	Rab5	40
329	9	9	29.624027974405635	Rab5	45
330	10	9	39.03446678918658	Rab5	50
331	11	9	18.944276883304166	Rab5	55
332	12	9	79.23888160999387	Rab5	60
333	13	9	54.4329936189982	Rab5	65
334	14	9	46.84452573358072	Rab5	70
335	15	9	68.08004244230865	Rab5	75
336	16	9	82.43978790570068	Rab5	80
337	17	9	57.56633809050646	Rab5	85
338	18	9	37.11166606579143	Rab5	90
339	19	9	50.361404465235694	Rab5	95
340	20	9	59.90037195642043	Rab5	100
341	21	9	53.60979455929466	Rab5	105
342	22	9	58.89280679076939	Rab5	110
343	23	9	63.54651213914511	Rab5	115
344	24	9	53.24018301780056	Rab5	120
345	25	9	77.34246077457212	Rab5	125
346	26	9	80.76554434898831	Rab5	130
347	27	9	100.0	Rab5	135
348	28	9	64.12276613643091	Rab5	140
349	29	9	57.890517602713	Rab5	145
350	30	9	42.510163584616414	Rab5	150
351	31	9	45.935298928097204	Rab5	155
352	32	9	45.56436839220444	Rab5	160
353	33	9	28.65852407457887	Rab5	165
354	34	9	38.459971451099015	Rab5	170
355	35	9	49.22780205704503	Rab5	175
356	36	9	52.77589698946856	Rab5	180
357	37	9	69.92399661164994	Rab5	185
358	38	9	77.73698665470778	Rab5	190
359	39	9	89.6148243246016	Rab5	195
360	0	10	0.13506883789480617	Rab5	0
361	1	10	8.904074439761958	Rab5	5
362	2	10	0.0	Rab5	10
363	3	10	20.218655510829105	Rab5	15
364	4	10	16.329986718915173	Rab5	20
365	5	10	9.120225634751696	Rab5	25
366	6	10	10.021574065140944	Rab5	30
367	7	10	20.790132174505658	Rab5	35
368	8	10	16.9923987856121	Rab5	40
369	9	10	30.148062542209008	Rab5	45
370	10	10	21.31501214182638	Rab5	50
371	11	10	27.418358277277026	Rab5	55
372	12	10	32.008235504219364	Rab5	60
373	13	10	31.430600686839416	Rab5	65
374	14	10	23.033547568658282	Rab5	70
375	15	10	23.095129105692394	Rab5	75
376	16	10	26.744861533913987	Rab5	80
377	17	10	45.33468539019089	Rab5	85
378	18	10	72.79902454845339	Rab5	90
379	19	10	39.717628125519596	Rab5	95
380	20	10	44.97566502928203	Rab5	100
381	21	10	34.66034703248836	Rab5	105
382	22	10	91.05384484326471	Rab5	110
383	23	10	97.11244172847057	Rab5	115
384	24	10	73.46697895348335	Rab5	120
385	25	10	52.636818779905546	Rab5	125
386	26	10	88.63841168899683	Rab5	130
387	27	10	70.61287998374249	Rab5	135
388	28	10	64.76324978087239	Rab5	140
389	29	10	57.165730285184104	Rab5	145
390	30	10	86.59944699779744	Rab5	150
391	31	10	67.54283509080196	Rab5	155
392	32	10	68.74429087833747	Rab5	160
393	33	10	82.58884676255597	Rab5	165
394	34	10	100.0	Rab5	170
395	35	10	89.00892727015204	Rab5	175
396	36	10	83.9497987310098	Rab5	180
397	37	10	75.81816203744567	Rab5	185
398	38	10	67.79942482844409	Rab5	190
399	39	10	63.89269211900016	Rab5	195
400	0	11		Rab5	0
401	1	11	16.73226264641137	Rab5	5
402	2	11	16.25050234209375	Rab5	10
403	3	11	13.740337541346623	Rab5	15
404	4	11	28.015476204034695	Rab5	20
405	5	11	17.376562141547407	Rab5	25
406	6	11	11.781081349319344	Rab5	30
407	7	11	22.727990094708776	Rab5	35
408	8	11	7.935622115092065	Rab5	40
409	9	11	0.0	Rab5	45
410	10	11	3.1165547548814683	Rab5	50
411	11	11	3.049358873191784	Rab5	55
412	12	11	9.419463376617461	Rab5	60
413	13	11	3.6378516191278916	Rab5	65
414	14	11	3.2104337469757924	Rab5	70
415	15	11	7.249833637314708	Rab5	75
416	16	11	33.460457745504954	Rab5	80
417	17	11	74.56871795789601	Rab5	85
418	18	11	100.0	Rab5	90
419	19	11	59.01767105256738	Rab5	95
420	20	11	58.50516009052734	Rab5	100
421	21	11	42.0411928651966	Rab5	105
422	22	11	18.71559871855989	Rab5	110
423	23	11	10.611905548297255	Rab5	115
424	24	11	36.34744012977103	Rab5	120
425	25	11	25.559979239238505	Rab5	125
426	26	11	34.81088345500724	Rab5	130
427	27	11	36.552607216479764	Rab5	135
428	28	11	49.42867230374491	Rab5	140
429	29	11	62.741917376724864	Rab5	145
430	30	11	51.17657873714045	Rab5	150
431	31	11	43.67862471344129	Rab5	155
432	32	11	40.521719889167485	Rab5	160
433	33	11	52.60201001918256	Rab5	165
434	34	11	53.50972387861789	Rab5	170
435	35	11	48.512172542103194	Rab5	175
436	36	11	57.62624446610187	Rab5	180
437	37	11	52.11553135997631	Rab5	185
438	38	11	54.74088910076292	Rab5	190
439	39	11	57.77560480361068	Rab5	195
440	0	12	21.773567945623792	Rab5	0
441	1	12	32.547222085406105	Rab5	5
442	2	12	41.760761956361144	Rab5	10
443	3	12	16.99718021967197	Rab5	15
444	4	12	14.722885780426548	Rab5	20
445	5	12	13.893420923016311	Rab5	25
446	6	12	6.098236713786141	Rab5	30
447	7	12	12.178311087031476	Rab5	35
448	8	12	4.982330197507759	Rab5	40
449	9	12	11.064713342855736	Rab5	45
450	10	12	0.0	Rab5	50
451	11	12	18.71244397379698	Rab5	55
452	12	12	22.263797222085408	Rab5	60
453	13	12	18.8280364970694	Rab5	65
454	14	12	19.777711421957342	Rab5	70
455	15	12	19.36474905186425	Rab5	75
456	16	12	29.5301187016697	Rab5	80
457	17	12	21.270871299807908	Rab5	85
458	18	12	23.68630867359505	Rab5	90
459	19	12	29.344339506476892	Rab5	95
460	20	12	33.35729325715413	Rab5	100
461	21	12	27.00216716741368	Rab5	105
462	22	12	25.72987982071615	Rab5	110
463	23	12	45.144498349997534	Rab5	115
464	24	12	46.44449096192682	Rab5	120
465	25	12	44.3886063635916	Rab5	125
466	26	12	38.49646603950155	Rab5	130
467	27	12	29.454237058562775	Rab5	135
468	28	12	48.82514283603408	Rab5	140
469	29	12	80.62817071368764	Rab5	145
470	30	12	34.95758016056741	Rab5	150
471	31	12	57.779176722651826	Rab5	155
472	32	12	56.592313943752174	Rab5	160
473	33	12	65.00717258533223	Rab5	165
474	34	12	83.74485913411812	Rab5	170
475	35	12	75.96537457518593	Rab5	175
476	36	12	89.08766561591884	Rab5	180
477	37	12	56.943093385214006	Rab5	185
478	38	12	100.0	Rab5	190
479	39	12	89.36010072403093	Rab5	195
480	0	13	3.4980490201258374	Rab5	0
481	1	13	25.967873752322795	Rab5	5
482	2	13	28.57311481159639	Rab5	10
483	3	13	26.090069956483763	Rab5	15
484	4	13	19.853229655793413	Rab5	20
485	5	13	16.78078765402399	Rab5	25
486	6	13	3.109539285461353	Rab5	30
487	7	13	11.791090581449335	Rab5	35
488	8	13	10.477621906732937	Rab5	40
489	9	13	0.0	Rab5	45
490	10	13	5.675996820875205	Rab5	50
491	11	13	11.081408302821757	Rab5	55
492	12	13	10.763046159138357	Rab5	60
493	13	13	7.756929603969633	Rab5	65
494	14	13	12.847463838579602	Rab5	70
495	15	13	14.87983290484097	Rab5	75
496	16	13	22.605510857700448	Rab5	80
497	17	13	25.878727855451	Rab5	85
498	18	13	18.031753026520065	Rab5	90
499	19	13	13.557258533218372	Rab5	95
500	20	13	14.403301433416555	Rab5	100
501	21	13	21.067997072687067	Rab5	105
502	22	13	21.583986564038344	Rab5	110
503	23	13	25.471219814895797	Rab5	115
504	24	13	33.21241117729916	Rab5	120
505	25	13	34.89876376112497	Rab5	125
506	26	13	37.92106822190472	Rab5	130
507	27	13	34.91225368246749	Rab5	135
508	28	13	57.95270208745292	Rab5	140
509	29	13	62.42281235631828	Rab5	145
510	30	13	74.01335277380888	Rab5	150
511	31	13	69.86441504890658	Rab5	155
512	32	13	84.48209381565798	Rab5	160
513	33	13	96.18808547663829	Rab5	165
514	34	13	100.0	Rab5	170
515	35	13	85.98329722905775	Rab5	175
516	36	13	78.78687385686969	Rab5	180
517	37	13	62.6328054652168	Rab5	185
518	38	13	64.81704856259269	Rab5	190
519	39	13	72.26326031163967	Rab5	195
520	0	14	22.94489943055982	Rab5	0
521	1	14	22.54188774386849	Rab5	5
522	2	14	37.606581157099015	Rab5	10
523	3	14	32.72985912939115	Rab5	15
524	4	14	0.0	Rab5	20
525	5	14	11.531055860398661	Rab5	25
526	6	14	17.409802660265697	Rab5	30
527	7	14	50.0015110239994	Rab5	35
528	8	14	17.534785931071394	Rab5	40
529	9	14	20.051072611178988	Rab5	45
530	10	14	32.809511680215536	Rab5	50
531	11	14	42.70456027043012	Rab5	55
532	12	14	35.956542949777884	Rab5	60
533	13	14	75.31332161929967	Rab5	65
534	14	14	71.80968868588401	Rab5	70
535	15	14	49.54021698304632	Rab5	75
536	16	14	44.01483393846248	Rab5	80
537	17	14	50.08915041596333	Rab5	85
538	18	14	44.998942283200435	Rab5	90
539	19	14	60.92297663093454	Rab5	95
540	20	14	70.3845771938989	Rab5	100
541	21	14	93.20255060851095	Rab5	105
542	22	14	100.0	Rab5	110
543	23	14	31.23135504315054	Rab5	115
544	24	14	19.94163130150973	Rab5	120
545	25	14	23.448286282924137	Rab5	125
546	26	14	21.69226053507519	Rab5	130
547	27	14	54.54256986327392	Rab5	135
548	28	14	36.3757441793197	Rab5	140
549	29	14	52.44893818184959	Rab5	145
550	30	14	49.04244250553682	Rab5	150
551	31	14	36.53440169925443	Rab5	155
552	32	14	51.42662251598449	Rab5	160
553	33	14	51.815171544396044	Rab5	165
554	34	14	48.008254508248044	Rab5	170
555	35	14	84.87659251136508	Rab5	175
556	36	14	88.05341253977232	Rab5	180
557	37	14	59.24746687619534	Rab5	185
558	38	14	50.10037516567301	Rab5	190
559	39	14	81.06384723979089	Rab5	195
560	0	15	13.526383075336026	Rab5	0
561	1	15	0.0	Rab5	5
562	2	15	21.279406588416695	Rab5	10
563	3	15	39.31123175873455	Rab5	15
564	4	15	67.85438377016885	Rab5	20
565	5	15	100.0	Rab5	25
566	6	15	61.79257717443808	Rab5	30
567	7	15	60.95603506467583	Rab5	35
568	8	15	41.46978467802272	Rab5	40
569	9	15	8.934848759586325	Rab5	45
570	10	15	37.841264229977476	Rab5	50
571	11	15	75.10487251494425	Rab5	55
572	12	15	96.10619361150012	Rab5	60
573	13	15	62.930518244693914	Rab5	65
574	14	15	56.15010826287232	Rab5	70
575	15	15	83.68636223035232	Rab5	75
576	16	15	65.6741935139797	Rab5	80
577	17	15	54.496070994845134	Rab5	85
578	18	15	43.09928947252135	Rab5	90
579	19	15	73.34371519169615	Rab5	95
580	20	15	99.80937810941484	Rab5	100
581	21	15	91.60974167762504	Rab5	105
582	22	15	65.8136171989401	Rab5	110
583	23	15	31.56171288472936	Rab5	115
584	24	15	42.92360039191007	Rab5	120
585	25	15	15.889271690287421	Rab5	125
586	26	15	38.08338907741138	Rab5	130
587	27	15	12.118432420654209	Rab5	135
588	28	15	55.69389568060855	Rab5	140
589	29	15	13.891017914800688	Rab5	145
590	30	15	26.15679755223817	Rab5	150
591	31	15	23.932418368575263	Rab5	155
592	32	15	32.22789906029958	Rab5	160
593	33	15	36.22059722097358	Rab5	165
594	34	15	37.37377585242726	Rab5	170
595	35	15	52.93787798675249	Rab5	175
596	36	15	51.34220057811309	Rab5	180
597	37	15	40.777389897192165	Rab5	185
598	38	15	18.516989118857545	Rab5	190
599	39	15	1.0651055277300774	Rab5	195
600	0	16		Rab5	0
601	1	16		Rab5	5
602	2	16	1.320640859751801	Rab5	10
603	3	16	0.913279736550517	Rab5	15
604	4	16	1.107738976093904	Rab5	20
605	5	16	0.0	Rab5	25
606	6	16	1.0274765889075566	Rab5	30
607	7	16	1.9612645457134097	Rab5	35
608	8	16	5.368137307698543	Rab5	40
609	9	16	11.336472025459694	Rab5	45
610	10	16	15.359181559716543	Rab5	50
611	11	16	6.9109751437419655	Rab5	55
612	12	16	4.8656121408663875	Rab5	60
613	13	16	0.49765630878592665	Rab5	65
614	14	16	9.636797943866489	Rab5	70
615	15	16	10.784668113553572	Rab5	75
616	16	16	36.14905787596805	Rab5	80
617	17	16	43.48273842281458	Rab5	85
618	18	16	46.246331758085624	Rab5	90
619	19	16	53.4032580037387	Rab5	95
620	20	16	49.21840074242708	Rab5	100
621	21	16	59.96795406158662	Rab5	105
622	22	16	50.06012301981328	Rab5	110
623	23	16	55.940080586977714	Rab5	115
624	24	16	62.60658004033775	Rab5	120
625	25	16	74.63310203798595	Rab5	125
626	26	16	65.0364352877126	Rab5	130
627	27	16	56.246671102737324	Rab5	135
628	28	16	51.50056729573296	Rab5	140
629	29	16	64.61682824881929	Rab5	145
630	30	16	55.016472969723075	Rab5	150
631	31	16	65.02094346665643	Rab5	155
632	32	16	72.80595240027324	Rab5	160
633	33	16	84.42658868624932	Rab5	165
634	34	16	91.68325275127363	Rab5	170
635	35	16	100.0	Rab5	175
636	36	16	80.16043624968093	Rab5	180
637	37	16	97.91214514508458	Rab5	185
638	38	16	95.17599446425594	Rab5	190
639	39	16	98.1160470184146	Rab5	195
640	0	17	3.6477201748906922	Rab5	0
641	1	17	4.790061766951221	Rab5	5
642	2	17	6.140606565341114	Rab5	10
643	3	17	2.4512457491845443	Rab5	15
644	4	17	0.0	Rab5	20
645	5	17	9.923658824345898	Rab5	25
646	6	17	16.98244152959955	Rab5	30
647	7	17	23.87257963772643	Rab5	35
648	8	17	9.384412519952818	Rab5	40
649	9	17	25.23839267124714	Rab5	45
650	10	17	42.41723922548406	Rab5	50
651	11	17	34.94482615032269	Rab5	55
652	12	17	32.33465195364008	Rab5	60
653	13	17	49.86744395863694	Rab5	65
654	14	17	30.34075924769242	Rab5	70
655	15	17	72.1715594420154	Rab5	75
656	16	17	34.82268026927615	Rab5	80
657	17	17	43.91699632174337	Rab5	85
658	18	17	63.62204177944339	Rab5	90
659	19	17	75.61038239988895	Rab5	95
660	20	17	73.63036990769656	Rab5	100
661	21	17	100.0	Rab5	105
662	22	17	39.6176001110417	Rab5	110
663	23	17	62.41515719342077	Rab5	115
664	24	17	69.13179262960648	Rab5	120
665	25	17	40.023596363384	Rab5	125
666	26	17	25.599972239572484	Rab5	130
667	27	17	41.272121590672484	Rab5	135
668	28	17	47.6126032340898	Rab5	140
669	29	17	25.554167534180017	Rab5	145
670	30	17	92.42140328961065	Rab5	150
671	31	17	99.43368727878406	Rab5	155
672	32	17	59.830661392185434	Rab5	160
673	33	17	3.132070233881605	Rab5	165
674	34	17	11.61010479561384	Rab5	170
675	35	17	7.68339232424179	Rab5	175
676	36	17	37.23575543063364	Rab5	180
677	37	17	15.03435352904435	Rab5	185
678	38	17	76.80685682559509	Rab5	190
679	39	17	64.27788187938094	Rab5	195
680	0	18		Rab5	0
681	1	18	2.3553225844195347	Rab5	5
682	2	18	1.9619497811995381	Rab5	10
683	3	18	2.756885779140244	Rab5	15
684	4	18	3.056888119252097	Rab5	20
685	5	18	0.0	Rab5	25
686	6	18	1.304612360470831	Rab5	30
687	7	18	1.9734163293005387	Rab5	35
688	8	18	4.978119954133806	Rab5	40
689	9	18	2.9972152668897554	Rab5	45
690	10	18	4.098003884585683	Rab5	50
691	11	18	1.7740387990545918	Rab5	55
692	12	18	2.1257576112138166	Rab5	60
693	13	18	4.162356960662721	Rab5	65
694	14	18	6.31502585823602	Rab5	70
695	15	18	18.87932043151662	Rab5	75
696	16	18	20.9156857697798	Rab5	80
697	17	18	8.51379495939906	Rab5	85
698	18	18	26.65129993213676	Rab5	90
699	19	18	10.275899187981185	Rab5	95
700	20	18	11.262958369410056	Rab5	100
701	21	18	38.32611798843985	Rab5	105
702	22	18	17.25926099267545	Rab5	110
703	23	18	10.366929539231972	Rab5	115
704	24	18	6.871738469098824	Rab5	120
705	25	18	7.559263332787306	Rab5	125
706	26	18	11.661479418716212	Rab5	130
707	27	18	68.66496618538363	Rab5	135
708	28	18	47.517141319355055	Rab5	140
709	29	18	52.98691877471743	Rab5	145
710	30	18	79.72761097980484	Rab5	150
711	31	18	82.39744459785177	Rab5	155
712	32	18	100.0	Rab5	160
713	33	18	57.3561416235696	Rab5	165
714	34	18	64.33552523810636	Rab5	170
715	35	18	57.21737299042893	Rab5	175
716	36	18	29.107013315236465	Rab5	180
717	37	18	45.08833922261483	Rab5	185
718	38	18	53.18770037207777	Rab5	190
719	39	18	50.834951910701335	Rab5	195
720	0	19		Rab5	0
721	1	19	6.803129339835828	Rab5	5
722	2	19	8.087233272742637	Rab5	10
723	3	19	9.417051045677017	Rab5	15
724	4	19	0.0	Rab5	20
725	5	19	11.739790756271573	Rab5	25
726	6	19	21.94242655995772	Rab5	30
727	7	19	32.761007611029385	Rab5	35
728	8	19	24.28618163776874	Rab5	40
729	9	19	40.66581883020234	Rab5	45
730	10	19	39.00343828739924	Rab5	50
731	11	19	35.782670771523975	Rab5	55
732	12	19	22.75574293656176	Rab5	60
733	13	19	42.985092088472534	Rab5	65
734	14	19	36.95064855156456	Rab5	70
735	15	19	61.27799431068512	Rab5	75
736	16	19	67.49680978059523	Rab5	80
737	17	19	86.91717562130742	Rab5	85
738	18	19	86.40522394365281	Rab5	90
739	19	19	70.03100308297604	Rab5	95
740	20	19	83.29884935448159	Rab5	100
741	21	19	82.79209735531354	Rab5	105
742	22	19	86.7085385220347	Rab5	110
743	23	19	100.0	Rab5	115
744	24	19	76.69352445040482	Rab5	120
745	25	19	63.24368943187013	Rab5	125
746	26	19	49.5856506206033	Rab5	130
747	27	19	61.71238411758206	Rab5	135
748	28	19	55.9032599817578	Rab5	140
749	29	19	51.58102723981567	Rab5	145
750	30	19	49.29381866554585	Rab5	150
751	31	19	50.57207296015529	Rab5	155
752	32	19	49.521304599332275	Rab5	160
753	33	19	63.0441517699489	Rab5	165
754	34	19	69.84728110978472	Rab5	170
755	35	19	52.55575030277295	Rab5	175
756	36	19	65.97525386346946	Rab5	180
757	37	19	46.333685033808756	Rab5	185
758	38	19	55.828947910054225	Rab5	190
759	39	19	53.21437624440223	Rab5	195
760	0	20	7.739583887617725	Rab5	0
761	1	20	8.771883147980631	Rab5	5
762	2	20	6.632788804342046	Rab5	10
763	3	20	0.0	Rab5	15
764	4	20	1.3967966796147484	Rab5	20
765	5	20	11.607158693839908	Rab5	25
766	6	20	19.130645571341585	Rab5	30
767	7	20	37.60413156198821	Rab5	35
768	8	20	50.42539479829961	Rab5	40
769	9	20	45.803993212602805	Rab5	45
770	10	20	51.740896433069054	Rab5	50
771	11	20	57.386319965471785	Rab5	55
772	12	20	57.8891667701331	Rab5	60
773	13	20	57.58645358496366	Rab5	65
774	14	20	50.255709868331586	Rab5	70
775	15	20	54.096679023513474	Rab5	75
776	16	20	58.03372414078528	Rab5	80
777	17	20	78.74297167385018	Rab5	85
778	18	20	82.50116769246235	Rab5	90
779	19	20	76.06910374430196	Rab5	95
780	20	20	84.1303203911622	Rab5	100
781	21	20	91.0572494486718	Rab5	105
782	22	20	90.86627999787153	Rab5	110
783	23	20	77.7337306443889	Rab5	115
784	24	20	88.20837545894747	Rab5	120
785	25	20	79.62184501321416	Rab5	125
786	26	20	84.52763144669707	Rab5	130
787	27	20	78.60491790678562	Rab5	135
788	28	20	100.0	Rab5	140
789	29	20	91.44717004558434	Rab5	145
790	30	20	88.42417685071864	Rab5	150
791	31	20	88.32425785014514	Rab5	155
792	32	20	77.49161921992231	Rab5	160
793	33	20	82.25580446620195	Rab5	165
794	34	20	76.21277425991947	Rab5	170
795	35	20	81.78931871796237	Rab5	175
796	36	20	75.26413499116101	Rab5	180
797	37	20	75.36287151835495	Rab5	185
798	38	20	72.01588061748758	Rab5	190
799	39	20	70.25665584703525	Rab5	195
800	0	21	0.0	Rab5	0
801	1	21	4.036602813203836	Rab5	5
802	2	21	5.964719269832424	Rab5	10
803	3	21	3.1682775618900165	Rab5	15
804	4	21	7.2008669087337775	Rab5	20
805	5	21	11.942895456283907	Rab5	25
806	6	21	20.977680405312892	Rab5	30
807	7	21	29.058676878184215	Rab5	35
808	8	21	22.553792253537758	Rab5	40
809	9	21	22.89989470552962	Rab5	45
810	10	21	23.15510394877873	Rab5	50
811	11	21	29.67698678389137	Rab5	55
812	12	21	27.330289394533192	Rab5	60
813	13	21	36.43944151435169	Rab5	65
814	14	21	29.205286443454987	Rab5	70
815	15	21	35.573477125602615	Rab5	75
816	16	21	33.952036716134614	Rab5	80
817	17	21	29.452232667727486	Rab5	85
818	18	21	44.35494152143427	Rab5	90
819	19	21	52.977047694145554	Rab5	95
820	20	21	58.46156751830851	Rab5	100
821	21	21	68.80521467323302	Rab5	105
822	22	21	69.27998413500359	Rab5	110
823	23	21	62.22855982661826	Rab5	115
824	24	21	73.67992369692192	Rab5	120
825	25	21	72.9914961730418	Rab5	125
826	26	21	71.17504851572572	Rab5	130
827	27	21	66.51423364040288	Rab5	135
828	28	21	80.86001501508593	Rab5	140
829	29	21	100.0	Rab5	145
830	30	21	79.38943372350523	Rab5	150
831	31	21	82.0168376718118	Rab5	155
832	32	21	77.80387842502138	Rab5	160
833	33	21	70.81147568075473	Rab5	165
834	34	21	64.88972410960069	Rab5	170
835	35	21	67.22083980603153	Rab5	175
836	36	21	67.5678866030493	Rab5	180
837	37	21	65.02618196584305	Rab5	185
838	38	21	65.43083380944063	Rab5	190
839	39	21	59.47697450740604	Rab5	195
840	0	22	16.685494110950557	Rab5	0
841	1	22	12.500109461885375	Rab5	5
842	2	22	0.0	Rab5	10
843	3	22	9.095406979289798	Rab5	15
844	4	22	11.01274136345724	Rab5	20
845	5	22	13.135864092123112	Rab5	25
846	6	22	17.439467577389546	Rab5	30
847	7	22	20.662025482726914	Rab5	35
848	8	22	33.58290643198038	Rab5	40
849	9	22	19.34848285826875	Rab5	45
850	10	22	8.479793335960414	Rab5	50
851	11	22	2.3560576207364474	Rab5	55
852	12	22	55.60707561627041	Rab5	60
853	13	22	69.76400017513902	Rab5	65
854	14	22	79.28236787950438	Rab5	70
855	15	22	69.81391479486845	Rab5	75
856	16	22	60.07355838696966	Rab5	80
857	17	22	24.740137484128024	Rab5	85
858	18	22	39.1650247383861	Rab5	90
859	19	22	35.53920924734008	Rab5	95
860	20	22	20.851175620648885	Rab5	100
861	21	22	30.508778843206798	Rab5	105
862	22	22	16.887779675117123	Rab5	110
863	23	22	24.041770655457768	Rab5	115
864	24	22	49.53719514864923	Rab5	120
865	25	22	23.450238626910107	Rab5	125
866	26	22	18.141775033933186	Rab5	130
867	27	22	24.872805289198297	Rab5	135
868	28	22	28.537589211436575	Rab5	140
869	29	22	24.752835062831117	Rab5	145
870	30	22	18.623407329567844	Rab5	150
871	31	22	60.23775121502693	Rab5	155
872	32	22	66.60536801085863	Rab5	160
873	33	22	66.922807478436	Rab5	165
874	34	22	100.0	Rab5	170
875	35	22	91.72687070362102	Rab5	175
876	36	22	87.12027671964621	Rab5	180
877	37	22	90.71631857787116	Rab5	185
878	38	22	81.87530102018478	Rab5	190
879	39	22	93.52379701387977	Rab5	195

## Sheet: 2g
	time	Track	Intensity	Protein	time (s)
0	0	1	39.13870333988211	Phafin2	0
1	1	1	64.16817288801572	Phafin2	5
2	2	1	74.12233136869679	Phafin2	10
3	3	1	83.84413883431566	Phafin2	15
4	4	1	100.0	Phafin2	20
5	5	1	86.36856581532416	Phafin2	25
6	6	1	63.79515389652914	Phafin2	30
7	7	1	29.12246234446628	Phafin2	35
8	8	1	12.593320235756398	Phafin2	40
9	9	1	5.036018336607734	Phafin2	45
10	10	1	13.009037328094312	Phafin2	50
11	11	1	0.0	Phafin2	55
12	12	1	12.626064178127058	Phafin2	60
13	13	1	11.37184020956124	Phafin2	65
14	14	1	23.824492468893265	Phafin2	70
15	15	1	21.81741977734121	Phafin2	75
16	16	1	27.285396201702678	Phafin2	80
17	17	1	21.237721021611016	Phafin2	85
18	18	1	35.772626064178134	Phafin2	90
19	19	1	24.63654223968566	Phafin2	95
20	20	1	35.47819253438115	Phafin2	100
21	21	1	23.929273084479377	Phafin2	105
22	22	1	31.53241650294695	Phafin2	110
23	23	1	56.24413883431565	Phafin2	115
24	24	1	39.626719056974466	Phafin2	120
25	25	1	51.21807465618862	Phafin2	125
26	26	1	46.01833660772757	Phafin2	130
27	27	1	52.42305173542895	Phafin2	135
28	28	1	47.46876227897839	Phafin2	140
29	29	1	54.90189914865752	Phafin2	145
30	30	1	64.11578258022264	Phafin2	150
31	31	1	49.770792403405366	Phafin2	155
32	32	1	58.42829076620826	Phafin2	160
33	33	1	68.46417812704648	Phafin2	165
34	34	1	63.75586116568436	Phafin2	170
35	35	1	59.073215455140804	Phafin2	175
36	36	1	53.608382449246896	Phafin2	180
37	37	1	51.774721676489854	Phafin2	185
38	38	1	48.45789129011134	Phafin2	190
39	39	1	52.36096922069417	Phafin2	195
40	0	2		Phafin2	0
41	1	2		Phafin2	5
42	2	2	22.979824404228637	Phafin2	10
43	3	2	27.74771546317864	Phafin2	15
44	4	2	100.0	Phafin2	20
45	5	2	40.34402436839276	Phafin2	25
46	6	2	36.074251926178114	Phafin2	30
47	7	2	13.103458161619791	Phafin2	35
48	8	2	0.0	Phafin2	40
49	9	2	4.938183121304425	Phafin2	45
50	10	2	6.799784984769748	Phafin2	50
51	11	2	5.835943379322705	Phafin2	55
52	12	2	0.8743952696649379	Phafin2	60
53	13	2	8.740369109478591	Phafin2	65
54	14	2	13.24493818312131	Phafin2	70
55	15	2	13.993907901809713	Phafin2	75
56	16	2	18.213653467120594	Phafin2	80
57	17	2	15.504461566027603	Phafin2	85
58	18	2	4.285970256226487	Phafin2	90
59	19	2	6.550797348145491	Phafin2	95
60	20	2	13.784339724063798	Phafin2	100
61	21	2	11.340333273606888	Phafin2	105
62	22	2	7.686794481275758	Phafin2	110
63	23	2	13.078229707937641	Phafin2	115
64	24	2	11.134205339544886	Phafin2	120
65	25	2	11.13965239204444	Phafin2	125
66	26	2	8.736785522307828	Phafin2	130
67	27	2	7.382189571761333	Phafin2	135
68	28	2	3.18036194230424	Phafin2	140
69	29	2	2.3472495968464435	Phafin2	145
70	30	2	1.3707937645583292	Phafin2	150
71	31	2	12.363375739114854	Phafin2	155
72	32	2	18.776133309442756	Phafin2	160
73	33	2	17.993191184375565	Phafin2	165
74	34	2	14.741014155169315	Phafin2	170
75	35	2	19.012650062712773	Phafin2	175
76	36	2	30.295645941587523	Phafin2	180
77	37	2	28.299587887475365	Phafin2	185
78	38	2	49.792223615839454	Phafin2	190
79	39	2	20.614656871528407	Phafin2	195
80	0	3	22.97401304787582	Phafin2	0
81	1	3	64.67523361661489	Phafin2	5
82	2	3	54.128133525142765	Phafin2	10
83	3	3	78.21472177560712	Phafin2	15
84	4	3	91.40202205808279	Phafin2	20
85	5	3	85.28185104145261	Phafin2	25
86	6	3	57.48761902459272	Phafin2	30
87	7	3	31.713027324782487	Phafin2	35
88	8	3	22.72699798116561	Phafin2	40
89	9	3	18.460850328211713	Phafin2	45
90	10	3	0.0	Phafin2	50
91	11	3	10.920241937758632	Phafin2	55
92	12	3	12.07391915797279	Phafin2	60
93	13	3	20.405136946281306	Phafin2	65
94	14	3	15.166644503814059	Phafin2	70
95	15	3	41.95871262033422	Phafin2	75
96	16	3	44.42160999020804	Phafin2	80
97	17	3	36.498591651454916	Phafin2	85
98	18	3	35.70757929264233	Phafin2	90
99	19	3	47.80164649847076	Phafin2	95
100	20	3	32.786112353574055	Phafin2	100
101	21	3	54.44526379839056	Phafin2	105
102	22	3	48.209442987069	Phafin2	110
103	23	3	45.48945652655716	Phafin2	115
104	24	3	45.91256553152566	Phafin2	120
105	25	3	44.52718576097163	Phafin2	125
106	26	3	62.338060065360246	Phafin2	130
107	27	3	47.29794530207968	Phafin2	135
108	28	3	35.86876367548751	Phafin2	140
109	29	3	50.66750482545744	Phafin2	145
110	30	3	56.89325161285124	Phafin2	150
111	31	3	50.49100792624201	Phafin2	155
112	32	3	52.64684904679585	Phafin2	160
113	33	3	51.48350076361103	Phafin2	165
114	34	3	66.62959425861224	Phafin2	170
115	35	3	70.9968851118015	Phafin2	175
116	36	3	71.80764255751258	Phafin2	180
117	37	3	65.85429737712715	Phafin2	185
118	38	3	72.59865491632517	Phafin2	190
119	39	3	100.0	Phafin2	195
120	0	4	13.891794409377823	Phafin2	0
121	1	4	4.463480613165029	Phafin2	5
122	2	4	55.19612263300271	Phafin2	10
123	3	4	80.56266907123536	Phafin2	15
124	4	4	100.0	Phafin2	20
125	5	4	85.09918845807033	Phafin2	25
126	6	4	39.48963029756541	Phafin2	30
127	7	4	23.14607754733998	Phafin2	35
128	8	4	23.09513074842201	Phafin2	40
129	9	4	20.418394950405773	Phafin2	45
130	10	4	18.766907123534715	Phafin2	50
131	11	4	13.83588818755635	Phafin2	55
132	12	4	19.77547339945898	Phafin2	60
133	13	4	23.10640216411181	Phafin2	65
134	14	4	36.67177637511275	Phafin2	70
135	15	4	81.48692515779985	Phafin2	75
136	16	4	74.30117222723173	Phafin2	80
137	17	4	71.00991884580704	Phafin2	85
138	18	4	61.56988277727683	Phafin2	90
139	19	4	52.609558160504974	Phafin2	95
140	20	4	52.209197475202885	Phafin2	100
141	21	4	39.56807935076645	Phafin2	105
142	22	4	37.99594229035168	Phafin2	110
143	23	4	0.0	Phafin2	115
144	24	4	9.958521190261505	Phafin2	120
145	25	4	37.85482416591523	Phafin2	125
146	26	4	26.876465284039657	Phafin2	130
147	27	4	43.761045987376015	Phafin2	135
148	28	4	29.063119927862935	Phafin2	140
149	29	4	38.11992786293959	Phafin2	145
150	30	4	61.36699729486021	Phafin2	150
151	31	4	58.786293958521206	Phafin2	155
152	32	4	48.117673579801625	Phafin2	160
153	33	4	21.28584310189362	Phafin2	165
154	34	4	20.959422903516682	Phafin2	170
155	35	4	47.81334535617674	Phafin2	175
156	36	4	23.805229936880075	Phafin2	180
157	37	4	56.62759242560866	Phafin2	185
158	38	4	40.266907123534715	Phafin2	190
159	39	4	78.05455365193868	Phafin2	195
160	0	5	19.718389779672844	Phafin2	0
161	1	5	25.524067378933534	Phafin2	5
162	2	5	22.90494641785965	Phafin2	10
163	3	5	19.307809536161884	Phafin2	15
164	4	5	89.9888134109369	Phafin2	20
165	5	5	48.43468815356432	Phafin2	25
166	6	5	42.486341012629495	Phafin2	30
167	7	5	30.023021676042866	Phafin2	35
168	8	5	28.442308004085522	Phafin2	40
169	9	5	0.0	Phafin2	45
170	10	5	15.918191987808259	Phafin2	50
171	11	5	2.923104359527263	Phafin2	55
172	12	5	6.170457677404729	Phafin2	60
173	13	5	10.892333133379816	Phafin2	65
174	14	5	7.340996417049019	Phafin2	70
175	15	5	8.840647849418787	Phafin2	75
176	16	5	11.034192052658048	Phafin2	80
177	17	5	11.12052333781878	Phafin2	85
178	18	5	27.621958139459508	Phafin2	90
179	19	5	13.228141567095236	Phafin2	95
180	20	5	25.929378576871315	Phafin2	100
181	21	5	32.8910037126506	Phafin2	105
182	22	5	47.72012451160001	Phafin2	110
183	23	5	52.31513756262057	Phafin2	115
184	24	5	41.22987629902238	Phafin2	120
185	25	5	50.14185891927823	Phafin2	125
186	26	5	41.02722070005349	Phafin2	130
187	27	5	47.03109547510579	Phafin2	135
188	28	5	48.27256367438922	Phafin2	140
189	29	5	54.1747053387591	Phafin2	145
190	30	5	56.65723642612799	Phafin2	150
191	31	5	58.156887858497754	Phafin2	155
192	32	5	37.46048215820105	Phafin2	160
193	33	5	48.54087968742402	Phafin2	165
194	34	5	60.98393346411375	Phafin2	170
195	35	5	71.96786692822748	Phafin2	175
196	36	5	81.25435709537781	Phafin2	180
197	37	5	78.10833157698481	Phafin2	185
198	38	5	86.9846468118221	Phafin2	190
199	39	5	100.0	Phafin2	195
200	0	6		Phafin2	0
201	1	6		Phafin2	5
202	2	6		Phafin2	10
203	3	6	31.576035409421433	Phafin2	15
204	4	6	46.93329117926019	Phafin2	20
205	5	6	10.476762567183055	Phafin2	25
206	6	6	20.779323427126155	Phafin2	30
207	7	6	28.699019917799568	Phafin2	35
208	8	6	43.58994625355675	Phafin2	40
209	9	6	13.697439140056913	Phafin2	45
210	10	6	0.0	Phafin2	50
211	11	6	14.187480240278216	Phafin2	55
212	12	6	16.088523553588367	Phafin2	60
213	13	6	23.103066708820734	Phafin2	65
214	14	6	40.59816629781854	Phafin2	70
215	15	6	25.355674992096105	Phafin2	75
216	16	6	28.240594372431232	Phafin2	80
217	17	6	29.70660765096429	Phafin2	85
218	18	6	29.07429655390453	Phafin2	90
219	19	6	26.462219411950677	Phafin2	95
220	20	6	29.04268099905154	Phafin2	100
221	21	6	15.10022130888398	Phafin2	105
222	22	6	17.455580145431558	Phafin2	110
223	23	6	17.088207398039838	Phafin2	115
224	24	6	15.819791337337975	Phafin2	120
225	25	6	26.193487195700293	Phafin2	125
226	26	6	39.02149857730004	Phafin2	130
227	27	6	39.155864685425236	Phafin2	135
228	28	6	35.650331963325954	Phafin2	140
229	29	6	63.16408472968702	Phafin2	145
230	30	6	62.55516914321845	Phafin2	150
231	31	6	55.57635156496998	Phafin2	155
232	32	6	60.48055643376541	Phafin2	160
233	33	6	64.72494467277902	Phafin2	165
234	34	6	69.81915902624092	Phafin2	170
235	35	6	72.6762567183054	Phafin2	175
236	36	6	88.29023079355042	Phafin2	180
237	37	6	85.19601644008853	Phafin2	185
238	38	6	100.0	Phafin2	190
239	39	6	90.34144799241226	Phafin2	195
240	0	7		Phafin2	0
241	1	7	12.3418456794035	Phafin2	5
242	2	7	30.093384684348486	Phafin2	10
243	3	7	55.560718820334806	Phafin2	15
244	4	7	59.80562655044627	Phafin2	20
245	5	7	54.607157693147165	Phafin2	25
246	6	7	13.359712922478268	Phafin2	30
247	7	7	9.613529631272485	Phafin2	35
248	8	7	10.229600996979487	Phafin2	40
249	9	7	5.078070910400928	Phafin2	45
250	10	7	7.609713509212902	Phafin2	50
251	11	7	9.733692884317051	Phafin2	55
252	12	7	0.176020390202001	Phafin2	60
253	13	7	2.866081340195779	Phafin2	65
254	14	7	0.0	Phafin2	70
255	15	7	13.98775367471902	Phafin2	75
256	16	7	12.165825289201498	Phafin2	80
257	17	7	12.934447659750232	Phafin2	85
258	18	7	14.254600586265239	Phafin2	90
259	19	7	14.178325083844372	Phafin2	95
260	20	7	19.297467418625757	Phafin2	100
261	21	7	35.46224127936314	Phafin2	105
262	22	7	37.14030233262221	Phafin2	110
263	23	7	41.13878151645086	Phafin2	115
264	24	7	43.27754660433199	Phafin2	120
265	25	7	28.412507304846198	Phafin2	125
266	26	7	31.695404929040315	Phafin2	130
267	27	7	38.06429203425592	Phafin2	135
268	28	7	48.34388282205276	Phafin2	140
269	29	7	52.263270177217336	Phafin2	145
270	30	7	69.37831945119189	Phafin2	150
271	31	7	61.13164682330133	Phafin2	155
272	32	7	70.68978870512362	Phafin2	160
273	33	7	69.02346234454467	Phafin2	165
274	34	7	76.08469631788813	Phafin2	170
275	35	7	75.50664535646474	Phafin2	175
276	36	7	100.0	Phafin2	180
277	37	7	94.67550054331628	Phafin2	185
278	38	7	83.58621596059021	Phafin2	190
279	39	7	86.57246055383054	Phafin2	195
280	0	8		Phafin2	0
281	1	8		Phafin2	5
282	2	8	24.24292710514123	Phafin2	10
283	3	8	35.10726001409865	Phafin2	15
284	4	8	53.88728770694963	Phafin2	20
285	5	8	53.547034701027385	Phafin2	25
286	6	8	48.513998430826945	Phafin2	30
287	7	8	50.087154154657796	Phafin2	35
288	8	8	39.00204842133491	Phafin2	40
289	9	8	30.455896546093463	Phafin2	45
290	10	8	13.305578529676884	Phafin2	50
291	11	8	8.235901670465696	Phafin2	55
292	12	8	0.0	Phafin2	60
293	13	8	13.089717668330977	Phafin2	65
294	14	8	4.829123427010225	Phafin2	70
295	15	8	8.98597169912766	Phafin2	75
296	16	8	34.465120416109635	Phafin2	80
297	17	8	18.472963626250056	Phafin2	85
298	18	8	22.4790013580914	Phafin2	90
299	19	8	19.588111987446606	Phafin2	95
300	20	8	24.247839068160783	Phafin2	100
301	21	8	25.791257502359734	Phafin2	105
302	22	8	26.333830282384767	Phafin2	110
303	23	8	29.553157396553388	Phafin2	115
304	24	8	36.650678448297604	Phafin2	120
305	25	8	34.551411658345096	Phafin2	125
306	26	8	39.38704011746229	Phafin2	130
307	27	8	43.96206902502844	Phafin2	135
308	28	8	44.74705381785644	Phafin2	140
309	29	8	81.31130826816131	Phafin2	145
310	30	8	57.1513535113234	Phafin2	150
311	31	8	49.90129609445838	Phafin2	155
312	32	8	78.16167792656749	Phafin2	160
313	33	8	68.91523943164603	Phafin2	165
314	34	8	66.82606207924722	Phafin2	170
315	35	8	59.30199677934531	Phafin2	175
316	36	8	71.97698546191702	Phafin2	180
317	37	8	74.72662270681025	Phafin2	185
318	38	8	84.19370127033983	Phafin2	190
319	39	8	100.0	Phafin2	195
320	0	9		Phafin2	0
321	1	9		Phafin2	5
322	2	9		Phafin2	10
323	3	9	41.771557793232915	Phafin2	15
324	4	9	58.490762469599346	Phafin2	20
325	5	9	35.40128856082262	Phafin2	25
326	6	9	19.23454367026495	Phafin2	30
327	7	9	0.0	Phafin2	35
328	8	9	10.816230746255918	Phafin2	40
329	9	9	25.568460127149358	Phafin2	45
330	10	9	19.731535606092923	Phafin2	50
331	11	9	15.981226266160348	Phafin2	55
332	12	9	13.066860093015297	Phafin2	60
333	13	9	20.721423390365644	Phafin2	65
334	14	9	27.181294534283385	Phafin2	70
335	15	9	17.594060673294358	Phafin2	75
336	16	9	18.664846183385237	Phafin2	80
337	17	9	27.667704911038093	Phafin2	85
338	18	9	48.71988735759695	Phafin2	90
339	19	9	36.755898792507566	Phafin2	95
340	20	9	42.34535136749583	Phafin2	100
341	21	9	38.8829628365405	Phafin2	105
342	22	9	61.22797286342107	Phafin2	110
343	23	9	56.47480479583563	Phafin2	115
344	24	9	62.44399880530784	Phafin2	120
345	25	9	59.7602082177753	Phafin2	125
346	26	9	51.83257242821179	Phafin2	130
347	27	9	100.0	Phafin2	135
348	28	9	54.29022485813031	Phafin2	140
349	29	9	51.62776805905192	Phafin2	145
350	30	9	55.94777488586421	Phafin2	150
351	31	9	59.3591329948372	Phafin2	155
352	32	9	71.13743226522163	Phafin2	160
353	33	9	65.49473055425182	Phafin2	165
354	34	9	59.01779237957076	Phafin2	170
355	35	9	75.61121303921149	Phafin2	175
356	36	9	73.39881384136191	Phafin2	180
357	37	9	46.23031958015103	Phafin2	185
358	38	9	53.040064854716896	Phafin2	190
359	39	9	65.31125997354609	Phafin2	195
360	0	10	4.53724774240812	Phafin2	0
361	1	10	1.1285796278831015	Phafin2	5
362	2	10	15.44132280030803	Phafin2	10
363	3	10	36.58769781869467	Phafin2	15
364	4	10	46.97262047940839	Phafin2	20
365	5	10	30.639076600936193	Phafin2	25
366	6	10	8.95537885146184	Phafin2	30
367	7	10	0.0	Phafin2	35
368	8	10	7.255587377674713	Phafin2	40
369	9	10	8.070368223258606	Phafin2	45
370	10	10	8.364121954666457	Phafin2	50
371	11	10	12.497584499263091	Phafin2	55
372	12	10	14.174014115176842	Phafin2	60
373	13	10	19.60521344373973	Phafin2	65
374	14	10	19.508016578266556	Phafin2	70
375	15	10	21.15372967734678	Phafin2	75
376	16	10	27.29876355204069	Phafin2	80
377	17	10	36.27404324539468	Phafin2	85
378	18	10	43.042925250707334	Phafin2	90
379	19	10	39.331274028824495	Phafin2	95
380	20	10	44.21274865236689	Phafin2	100
381	21	10	45.238363054808055	Phafin2	105
382	22	10	54.88060936954709	Phafin2	110
383	23	10	61.47456585880785	Phafin2	115
384	24	10	70.27679475309976	Phafin2	120
385	25	10	55.469991549352635	Phafin2	125
386	26	10	76.02698438793372	Phafin2	130
387	27	10	60.77688272058928	Phafin2	135
388	28	10	66.30917255760427	Phafin2	140
389	29	10	93.3123076612473	Phafin2	145
390	30	10	81.03824711077267	Phafin2	150
391	31	10	82.93113443451324	Phafin2	155
392	32	10	73.26192103692038	Phafin2	160
393	33	10	74.45885573043299	Phafin2	165
394	34	10	96.6651668930748	Phafin2	170
395	35	10	82.33800282072801	Phafin2	175
396	36	10	98.4245166835391	Phafin2	180
397	37	10	100.0	Phafin2	185
398	38	10	80.09194765790164	Phafin2	190
399	39	10	97.8621015865874	Phafin2	195
0	0	1	2.079557945396735	Rab31	0
1	1	1	4.385886733410566	Rab31	5
2	2	1	1.9158340182670923	Rab31	10
3	3	1	0.32711776569653156	Rab31	15
4	4	1	0.0	Rab31	20
5	5	1	24.891318340710818	Rab31	25
6	6	1	47.734767238049976	Rab31	30
7	7	1	15.04873757629171	Rab31	35
8	8	1	28.082284476925157	Rab31	40
9	9	1	19.493710162436575	Rab31	45
10	10	1	11.258000521539927	Rab31	50
11	11	1	27.7733215821805	Rab31	55
12	12	1	26.03639556493007	Rab31	60
13	13	1	25.061313950532927	Rab31	65
14	14	1	30.666877923346824	Rab31	70
15	15	1	31.702035656166526	Rab31	75
16	16	1	30.209375175359547	Rab31	80
17	17	1	42.1407563649327	Rab31	85
18	18	1	39.315528356257964	Rab31	90
19	19	1	56.32631234960339	Rab31	95
20	20	1	38.04336703537559	Rab31	100
21	21	1	33.008856276138886	Rab31	105
22	22	1	40.356297594644644	Rab31	110
23	23	1	49.48027555793219	Rab31	115
24	24	1	48.32463549970457	Rab31	120
25	25	1	45.62748185338126	Rab31	125
26	26	1	46.717434287619355	Rab31	130
27	27	1	61.682659457532466	Rab31	135
28	28	1	33.740992708343654	Rab31	140
29	29	1	50.09688099317048	Rab31	145
30	30	1	55.053820940158225	Rab31	150
31	31	1	57.992269325860136	Rab31	155
32	32	1	66.77427553812689	Rab31	160
33	33	1	84.78786858514138	Rab31	165
34	34	1	70.66932057871128	Rab31	170
35	35	1	69.75134428567183	Rab31	175
36	36	1	86.14321222383964	Rab31	180
37	37	1	96.42943201661005	Rab31	185
38	38	1	96.17229302621894	Rab31	190
39	39	1	100.0	Rab31	195
40	0	2		Rab31	0
41	1	2		Rab31	5
42	2	2	0.0	Rab31	10
43	3	2	8.439838149203267	Rab31	15
44	4	2	14.220056037316464	Rab31	20
45	5	2	35.88149203268321	Rab31	25
46	6	2	38.66887894061296	Rab31	30
47	7	2	36.44832201108225	Rab31	35
48	8	2	58.57758350812385	Rab31	40
49	9	2	86.20081081927181	Rab31	45
50	10	2	55.0762295338572	Rab31	50
51	11	2	68.43889897630154	Rab31	55
52	12	2	41.94972294399399	Rab31	60
53	13	2	55.61292771499233	Rab31	65
54	14	2	50.242032683216976	Rab31	70
55	15	2	49.01680336850014	Rab31	75
56	16	2	47.983126193532236	Rab31	80
57	17	2	40.623923864383436	Rab31	85
58	18	2	34.923535672917374	Rab31	90
59	19	2	27.46435056193845	Rab31	95
60	20	2	38.4589346648718	Rab31	100
61	21	2	38.98741508311681	Rab31	105
62	22	2	46.25837429170709	Rab31	110
63	23	2	37.76609898882385	Rab31	115
64	24	2	35.34714178380239	Rab31	120
65	25	2	40.61140155902701	Rab31	125
66	26	2	24.314795103778604	Rab31	130
67	27	2	11.287879973703156	Rab31	135
68	28	2	34.15400087656137	Rab31	140
69	29	2	25.64274645462229	Rab31	145
70	30	2	37.45988949065523	Rab31	150
71	31	2	31.899203268321703	Rab31	155
72	32	2	39.689251166139684	Rab31	160
73	33	2	45.11356165670099	Rab31	165
74	34	2	40.47346053908525	Rab31	170
75	35	2	52.2608630998967	Rab31	175
76	36	2	58.35844316438658	Rab31	180
77	37	2	73.41945027079487	Rab31	185
78	38	2	100.0	Rab31	190
79	39	2	44.72791378392763	Rab31	195
80	0	3	3.80812929772208	Rab31	0
81	1	3	0.0	Rab31	5
82	2	3	14.750430930624796	Rab31	10
83	3	3	22.04696680444089	Rab31	15
84	4	3	12.313309732544987	Rab31	20
85	5	3	23.915259577780645	Rab31	25
86	6	3	31.671640131225328	Rab31	30
87	7	3	27.43258020870017	Rab31	35
88	8	3	30.21129501603247	Rab31	40
89	9	3	35.76520304709654	Rab31	45
90	10	3	28.5227883528256	Rab31	50
91	11	3	41.6499545901062	Rab31	55
92	12	3	48.306859674160826	Rab31	60
93	13	3	43.485626378514624	Rab31	65
94	14	3	48.485904398272574	Rab31	70
95	15	3	47.809389653958085	Rab31	75
96	16	3	47.5715900876689	Rab31	80
97	17	3	39.47102107389765	Rab31	85
98	18	3	49.60947491335052	Rab31	90
99	19	3	54.05464014975997	Rab31	95
100	20	3	58.11743554575279	Rab31	100
101	21	3	52.11016996274536	Rab31	105
102	22	3	57.91948547810131	Rab31	110
103	23	3	55.82062165217875	Rab31	115
104	24	3	49.91640872611347	Rab31	120
105	25	3	62.17948955572442	Rab31	125
106	26	3	53.51769132393007	Rab31	130
107	27	3	51.308731673864294	Rab31	135
108	28	3	59.049913813875044	Rab31	140
109	29	3	61.8338183233555	Rab31	145
110	30	3	79.35629158712212	Rab31	150
111	31	3	71.48388412136488	Rab31	155
112	32	3	84.06353678201398	Rab31	160
113	33	3	87.14269827442403	Rab31	165
114	34	3	77.72524234055568	Rab31	170
115	35	3	80.20110095824144	Rab31	175
116	36	3	77.79919559616701	Rab31	180
117	37	3	86.90415732211369	Rab31	185
118	38	3	88.9868960020759	Rab31	190
119	39	3	100.0	Rab31	195
120	0	4	0.0	Rab31	0
121	1	4	3.9199492580308375	Rab31	5
122	2	4	12.73933956155768	Rab31	10
123	3	4	20.532658535618474	Rab31	15
124	4	4	17.622923741691658	Rab31	20
125	5	4	22.812743634129266	Rab31	25
126	6	4	17.128718104576027	Rab31	30
127	7	4	27.42345758949219	Rab31	35
128	8	4	22.872867581960186	Rab31	40
129	9	4	31.494047068462024	Rab31	45
130	10	4	34.315578048812725	Rab31	50
131	11	4	25.534178151882347	Rab31	55
132	12	4	50.82719980971763	Rab31	60
133	13	4	41.31010743026283	Rab31	65
134	14	4	41.620637710268646	Rab31	70
135	15	4	35.414987380577976	Rab31	75
136	16	4	53.32630786104102	Rab31	80
137	17	4	48.38821570622515	Rab31	85
138	18	4	56.54029625910118	Rab31	90
139	19	4	58.956486118635794	Rab31	95
140	20	4	69.93868678726692	Rab31	100
141	21	4	79.87763785562325	Rab31	105
142	22	4	64.63456532367826	Rab31	110
143	23	4	57.43984301703291	Rab31	115
144	24	4	51.12715884614879	Rab31	120
145	25	4	46.98719558122019	Rab31	125
146	26	4	58.12499174121596	Rab31	130
147	27	4	63.479656963146006	Rab31	135
148	28	4	50.668300804735935	Rab31	140
149	29	4	75.55763309856363	Rab31	145
150	30	4	86.29306129999868	Rab31	150
151	31	4	88.92992586915443	Rab31	155
152	32	4	98.29802978447879	Rab31	160
153	33	4	91.27079561821955	Rab31	165
154	34	4	82.3714602851593	Rab31	170
155	35	4	82.84121992150854	Rab31	175
156	36	4	83.98952125480663	Rab31	180
157	37	4	93.62983469217859	Rab31	185
158	38	4	91.19811831864371	Rab31	190
159	39	4	100.0	Rab31	195
160	0	5	24.655998254122927	Rab31	0
161	1	5	21.893448822097376	Rab31	5
162	2	5	29.196783673039366	Rab31	10
163	3	5	40.22327660487115	Rab31	15
164	4	5	33.47606379976598	Rab31	20
165	5	5	23.242364609867973	Rab31	25
166	6	5	11.959634118350907	Rab31	30
167	7	5	0.0	Rab31	35
168	8	5	10.077548547799013	Rab31	40
169	9	5	11.310574220469656	Rab31	45
170	10	5	27.803092158980164	Rab31	50
171	11	5	23.623146416624948	Rab31	55
172	12	5	54.418686904793255	Rab31	60
173	13	5	33.133284920363174	Rab31	65
174	14	5	30.851980479288404	Rab31	70
175	15	5	30.65933197626508	Rab31	75
176	16	5	58.35255428586478	Rab31	80
177	17	5	49.325918372722164	Rab31	85
178	18	5	53.692492352381194	Rab31	90
179	19	5	50.97547117985919	Rab31	95
180	20	5	64.86384792808792	Rab31	100
181	21	5	67.21438542493668	Rab31	105
182	22	5	68.8710872976156	Rab31	110
183	23	5	73.60602628598518	Rab31	115
184	24	5	85.27706391640861	Rab31	120
185	25	5	83.98797451922536	Rab31	125
186	26	5	70.67904834649637	Rab31	130
187	27	5	82.13448521084099	Rab31	135
188	28	5	82.56869687585836	Rab31	140
189	29	5	90.59935507903478	Rab31	145
190	30	5	94.86358454146267	Rab31	150
191	31	5	94.19646384642303	Rab31	155
192	32	5	93.57976287678397	Rab31	160
193	33	5	97.77363048361546	Rab31	165
194	34	5	83.40099861157621	Rab31	170
195	35	5	100.0	Rab31	175
196	36	5	81.16446989679008	Rab31	180
197	37	5	72.62321790728038	Rab31	185
198	38	5	66.49157727199184	Rab31	190
199	39	5	65.34885558511337	Rab31	195
200	0	6		Rab31	0
201	1	6		Rab31	5
202	2	6		Rab31	10
203	3	6	9.406334971139628	Rab31	15
204	4	6	15.467251824643421	Rab31	20
205	5	6	12.608405285503036	Rab31	25
206	6	6	35.64184515575061	Rab31	30
207	7	6	0.0	Rab31	35
208	8	6	16.75666650765635	Rab31	40
209	9	6	21.204980203215186	Rab31	45
210	10	6	32.302866956065444	Rab31	50
211	11	6	15.032438105233027	Rab31	55
212	12	6	27.882936602585506	Rab31	60
213	13	6	34.32857892477223	Rab31	65
214	14	6	45.54548490197013	Rab31	70
215	15	6	33.438439154701136	Rab31	75
216	16	6	50.43195153365454	Rab31	80
217	17	6	43.361875685732	Rab31	85
218	18	6	49.51223584410629	Rab31	90
219	19	6	41.778848447264224	Rab31	95
220	20	6	49.527262319324514	Rab31	100
221	21	6	57.89629346944617	Rab31	105
222	22	6	47.15522587415923	Rab31	110
223	23	6	43.98153890187473	Rab31	115
224	24	6	52.25516386013454	Rab31	120
225	25	6	54.7781806039212	Rab31	125
226	26	6	77.85240662118971	Rab31	130
227	27	6	69.319753852025	Rab31	135
228	28	6	60.0672613652626	Rab31	140
229	29	6	65.43147450269522	Rab31	145
230	30	6	100.0	Rab31	150
231	31	6	86.45780661164909	Rab31	155
232	32	6	75.14859514382483	Rab31	160
233	33	6	85.76563468969137	Rab31	165
234	34	6	80.442684730239	Rab31	170
235	35	6	92.87268043696038	Rab31	175
236	36	6	87.85550732242523	Rab31	180
237	37	6	92.15761102895577	Rab31	185
238	38	6	96.32590755140009	Rab31	190
239	39	6	84.45976243858226	Rab31	195
240	0	7		Rab31	0
241	1	7	5.8880144476556335	Rab31	5
242	2	7	20.843933417503177	Rab31	10
243	3	7	7.293578849756818	Rab31	15
244	4	7	0.0	Rab31	20
245	5	7	20.393795943085323	Rab31	25
246	6	7	29.1321403563791	Rab31	30
247	7	7	4.964489154795923	Rab31	35
248	8	7	8.504759561703985	Rab31	40
249	9	7	7.087029281915827	Rab31	45
250	10	7	1.2914755046811557	Rab31	50
251	11	7	17.737308961926207	Rab31	55
252	12	7	11.110690562252804	Rab31	60
253	13	7	19.15801312292673	Rab31	65
254	14	7	14.70962753489579	Rab31	70
255	15	7	13.058042050680344	Rab31	75
256	16	7	21.909123597206708	Rab31	80
257	17	7	28.32351501945188	Rab31	85
258	18	7	19.614639065444315	Rab31	90
259	19	7	26.429423040009514	Rab31	95
260	20	7	62.97896384571504	Rab31	100
261	21	7	100.0	Rab31	105
262	22	7	90.85234139074903	Rab31	110
263	23	7	74.04099089721996	Rab31	115
264	24	7	63.64538359012344	Rab31	120
265	25	7	66.07558524630494	Rab31	125
266	26	7	65.56137414940238	Rab31	130
267	27	7	60.75314893467463	Rab31	135
268	28	7	54.765374289985836	Rab31	140
269	29	7	65.01958706307602	Rab31	145
270	30	7	67.19565705201857	Rab31	150
271	31	7	63.506962937329504	Rab31	155
272	32	7	66.4340731088143	Rab31	160
273	33	7	67.62092206538752	Rab31	165
274	34	7	58.25076307088379	Rab31	170
275	35	7	70.37338430385496	Rab31	175
276	36	7	71.67107792379834	Rab31	180
277	37	7	60.76098916696181	Rab31	185
278	38	7	62.939221978604266	Rab31	190
279	39	7	65.07419833624863	Rab31	195
280	0	8		Rab31	0
281	1	8		Rab31	5
282	2	8	2.9691001968212767	Rab31	10
283	3	8	0.0	Rab31	15
284	4	8	1.786892612944696	Rab31	20
285	5	8	1.2710900258256803	Rab31	25
286	6	8	2.500654174772745	Rab31	30
287	7	8	0.6272967222999567	Rab31	35
288	8	8	1.4704711196058986	Rab31	40
289	9	8	2.41319385189483	Rab31	45
290	10	8	10.986723096351405	Rab31	50
291	11	8	13.895952080275778	Rab31	55
292	12	8	18.27337679329214	Rab31	60
293	13	8	13.664431095486757	Rab31	65
294	14	8	10.612279144908241	Rab31	70
295	15	8	16.576077681832135	Rab31	75
296	16	8	40.758217003993295	Rab31	80
297	17	8	38.09714779799081	Rab31	85
298	18	8	35.22276073131051	Rab31	90
299	19	8	32.443513430492494	Rab31	95
300	20	8	32.3677144839983	Rab31	100
301	21	8	36.44578313253011	Rab31	105
302	22	8	44.42088467183178	Rab31	110
303	23	8	45.549051731003324	Rab31	115
304	24	8	58.97897539165159	Rab31	120
305	25	8	44.839414314481715	Rab31	125
306	26	8	53.76747784338486	Rab31	130
307	27	8	67.70794225058874	Rab31	135
308	28	8	58.01790732334435	Rab31	140
309	29	8	100.0	Rab31	145
310	30	8	62.5223272694176	Rab31	150
311	31	8	46.850859528766605	Rab31	155
312	32	8	48.576032174021854	Rab31	160
313	33	8	43.50631989715234	Rab31	165
314	34	8	39.22787467149048	Rab31	170
315	35	8	35.09434337918245	Rab31	175
316	36	8	51.36054131540325	Rab31	180
317	37	8	37.28255799401571	Rab31	185
318	38	8	35.76899666655288	Rab31	190
319	39	8	26.217760560656206	Rab31	195
320	0	9		Rab31	0
321	1	9		Rab31	5
322	2	9		Rab31	10
323	3	9	33.46042207512286	Rab31	15
324	4	9	13.611587427794117	Rab31	20
325	5	9	0.0	Rab31	25
326	6	9	45.01240552165455	Rab31	30
327	7	9	22.319401469503497	Rab31	35
328	8	9	33.046585368190115	Rab31	40
329	9	9	38.106505474714766	Rab31	45
330	10	9	21.726427113967926	Rab31	50
331	11	9	44.971213442029324	Rab31	55
332	12	9	92.47526080334133	Rab31	60
333	13	9	35.01997336884153	Rab31	65
334	14	9	96.02448533849349	Rab31	70
335	15	9	53.888819703225444	Rab31	75
336	16	9	25.635842857005997	Rab31	80
337	17	9	72.08422343350351	Rab31	85
338	18	9	75.88347431242755	Rab31	90
339	19	9	91.38319171560222	Rab31	95
340	20	9	72.82280700073763	Rab31	100
341	21	9	50.200691643755555	Rab31	105
342	22	9	92.93507936659992	Rab31	110
343	23	9	56.44464455067101	Rab31	115
344	24	9	79.22482253877322	Rab31	120
345	25	9	73.1140254241347	Rab31	125
346	26	9	78.30231154623569	Rab31	130
347	27	9	100.0	Rab31	135
348	28	9	63.18194445774936	Rab31	140
349	29	9	60.51212292482925	Rab31	145
350	30	9	53.788234392512614	Rab31	150
351	31	9	54.138846046997266	Rab31	155
352	32	9	89.21725469158626	Rab31	160
353	33	9	49.73799921447664	Rab31	165
354	34	9	35.83423540794526	Rab31	170
355	35	9	74.55574821101837	Rab31	175
356	36	9	48.033796664399496	Rab31	180
357	37	9	95.337631359626	Rab31	185
358	38	9	55.56236768241867	Rab31	190
359	39	9	74.25782410024043	Rab31	195
360	0	10	1.6192623195026636	Rab31	0
361	1	10	8.890797862831947	Rab31	5
362	2	10	1.9559258744314565	Rab31	10
363	3	10	0.0	Rab31	15
364	4	10	10.39932865910581	Rab31	20
365	5	10	13.370210737481896	Rab31	25
366	6	10	25.26714600671342	Rab31	30
367	7	10	34.12368164935351	Rab31	35
368	8	10	38.8841440403599	Rab31	40
369	9	10	40.85347687051861	Rab31	45
370	10	10	29.23312213240114	Rab31	50
371	11	10	43.655530617514465	Rab31	55
372	12	10	44.72361809045226	Rab31	60
373	13	10	37.83939460146584	Rab31	65
374	14	10	48.57935924682702	Rab31	70
375	15	10	38.73219854211771	Rab31	75
376	16	10	45.29763441714502	Rab31	80
377	17	10	51.58847597672155	Rab31	85
378	18	10	60.80600631616583	Rab31	90
379	19	10	51.45242020378572	Rab31	95
380	20	10	54.115935408266644	Rab31	100
381	21	10	66.11069179891554	Rab31	105
382	22	10	79.67157924007391	Rab31	110
383	23	10	87.8731602677419	Rab31	115
384	24	10	100.0	Rab31	120
385	25	10	60.44103918803505	Rab31	125
386	26	10	64.36778755437268	Rab31	130
387	27	10	66.19411285677401	Rab31	135
388	28	10	73.51182791427495	Rab31	140
389	29	10	69.38645798160765	Rab31	145
390	30	10	80.23367827278688	Rab31	150
391	31	10	71.27038353824459	Rab31	155
392	32	10	59.09835739964646	Rab31	160
393	33	10	75.7348997954198	Rab31	165
394	34	10	66.02478797147796	Rab31	170
395	35	10	56.08824756192028	Rab31	175
396	36	10	73.40904125369934	Rab31	180
397	37	10	76.77369058732398	Rab31	185
398	38	10	60.2076588475977	Rab31	190
399	39	10	82.83363457604229	Rab31	195

## Sheet: 2i
	time	Track	Intensity	Protein	time (s)
0	0	1	9.99839170836312	Phafin2	0
1	1	1	20.77841315225162	Phafin2	5
2	2	1	29.319692637598276	Phafin2	10
3	3	1	41.680843459614024	Phafin2	15
4	4	1	54.57898498927807	Phafin2	20
5	5	1	38.63295210864902	Phafin2	25
6	6	1	45.323802716225885	Phafin2	30
7	7	1	40.27555396711938	Phafin2	35
8	8	1	4.710150107219443	Phafin2	40
9	9	1	1.194245889921371	Phafin2	45
10	10	1	0.0	Phafin2	50
11	11	1	0.5209077912794788	Phafin2	55
12	12	1	1.8434596140100128	Phafin2	60
13	13	1	5.402609006433167	Phafin2	65
14	14	1	17.928699070764832	Phafin2	70
15	15	1	17.693531093638317	Phafin2	75
16	16	1	14.608827734095788	Phafin2	80
17	17	1	16.887062187276626	Phafin2	85
18	18	1	24.298606147248037	Phafin2	90
19	19	1	26.832201572551824	Phafin2	95
20	20	1	39.395282344531815	Phafin2	100
21	21	1	26.86597569692637	Phafin2	105
22	22	1	38.663152251608295	Phafin2	110
23	23	1	45.5573624017155	Phafin2	115
24	24	1	51.489099356683354	Phafin2	120
25	25	1	43.74195854181557	Phafin2	125
26	26	1	39.678699070764836	Phafin2	130
27	27	1	26.497498213009287	Phafin2	135
28	28	1	42.69603288062902	Phafin2	140
29	29	1	51.122408863473915	Phafin2	145
30	30	1	50.07130092923517	Phafin2	150
31	31	1	54.62133666904933	Phafin2	155
32	32	1	60.75696926375984	Phafin2	160
33	33	1	62.9161901358113	Phafin2	165
34	34	1	68.0101858470336	Phafin2	170
35	35	1	82.17441029306647	Phafin2	175
36	36	1	73.77787705503931	Phafin2	180
37	37	1	42.47784131522516	Phafin2	185
38	38	1	83.53341672623301	Phafin2	190
39	39	1	100.0	Phafin2	195
40	0	2	48.765717455621306	Phafin2	0
41	1	2	48.70610791030832	Phafin2	5
42	2	2	80.74417042977265	Phafin2	10
43	3	2	96.32294261912176	Phafin2	15
44	4	2	100.0	Phafin2	20
45	5	2	74.72433626596077	Phafin2	25
46	6	2	37.814592416692626	Phafin2	30
47	7	2	35.95209825599502	Phafin2	35
48	8	2	22.47060884459671	Phafin2	40
49	9	2	16.452477810650894	Phafin2	45
50	10	2	20.564319915914048	Phafin2	50
51	11	2	9.245562130177513	Phafin2	55
52	12	2	11.718749999999991	Phafin2	60
53	13	2	0.0	Phafin2	65
54	14	2	7.812499999999989	Phafin2	70
55	15	2	23.49200015571472	Phafin2	75
56	16	2	18.452682186234824	Phafin2	80
57	17	2	13.308743382123945	Phafin2	85
58	18	2	22.394211304889446	Phafin2	90
59	19	2	25.551084163811893	Phafin2	95
60	20	2	30.026909451884148	Phafin2	100
61	21	2	15.05055862659607	Phafin2	105
62	22	2	37.15742759265026	Phafin2	110
63	23	2	42.87313142323263	Phafin2	115
64	24	2	12.072271099345997	Phafin2	120
65	25	2	43.08188648396138	Phafin2	125
66	26	2	31.208638274680776	Phafin2	130
67	27	2	32.91712083463096	Phafin2	135
68	28	2	26.61359389598256	Phafin2	140
69	29	2	13.937441606976018	Phafin2	145
70	30	2	26.31213990968545	Phafin2	150
71	31	2	18.926882201806304	Phafin2	155
72	32	2	18.285775459358454	Phafin2	160
73	33	2	22.10784218312051	Phafin2	165
74	34	2	29.043960214886322	Phafin2	170
75	35	2	24.828227187791974	Phafin2	175
76	36	2	12.127501167860471	Phafin2	180
77	37	2	9.170381111803183	Phafin2	185
78	38	2	10.023162566178765	Phafin2	190
79	39	2	1.298271566490193	Phafin2	195
80	0	3	0.0	Phafin2	0
81	1	3	3.080434814935963	Phafin2	5
82	2	3	11.586762234746526	Phafin2	10
83	3	3	34.8312935893051	Phafin2	15
84	4	3	38.68276651746547	Phafin2	20
85	5	3	58.79630318081107	Phafin2	25
86	6	3	26.99116689220336	Phafin2	30
87	7	3	27.650675866581402	Phafin2	35
88	8	3	38.05002453641055	Phafin2	40
89	9	3	41.56467946525498	Phafin2	45
90	10	3	32.14232605171979	Phafin2	50
91	11	3	45.11316489954943	Phafin2	55
92	12	3	36.452183740538615	Phafin2	60
93	13	3	34.46808036046218	Phafin2	65
94	14	3	53.1696581260131	Phafin2	70
95	15	3	36.856662750754694	Phafin2	75
96	16	3	24.019658869540642	Phafin2	80
97	17	3	6.524082858714881	Phafin2	85
98	18	3	25.229006498431144	Phafin2	90
99	19	3	40.77059199666899	Phafin2	95
100	20	3	63.557110354365264	Phafin2	100
101	21	3	64.17944294912785	Phafin2	105
102	22	3	71.661932874329	Phafin2	110
103	23	3	50.23421119157733	Phafin2	115
104	24	3	51.53575624191414	Phafin2	120
105	25	3	74.36762978274128	Phafin2	125
106	26	3	61.14361978973042	Phafin2	130
107	27	3	47.92481448986573	Phafin2	135
108	28	3	45.37079721028448	Phafin2	140
109	29	3	62.46115068330188	Phafin2	145
110	30	3	51.291507427840635	Phafin2	150
111	31	3	47.59394471128825	Phafin2	155
112	32	3	48.580234062486085	Phafin2	160
113	33	3	64.6307641976594	Phafin2	165
114	34	3	79.19238032923404	Phafin2	170
115	35	3	80.75973649382131	Phafin2	175
116	36	3	73.13709161746993	Phafin2	180
117	37	3	84.02122027748453	Phafin2	185
118	38	3	100.0	Phafin2	190
119	39	3	79.0890299939031	Phafin2	195
120	0	4		Phafin2	0
121	1	4	48.07070269719583	Phafin2	5
122	2	4	57.92872565915887	Phafin2	10
123	3	4	40.92091225270043	Phafin2	15
124	4	4	59.75826831594346	Phafin2	20
125	5	4	40.96109710301188	Phafin2	25
126	6	4	22.8213160821469	Phafin2	30
127	7	4	15.256659506971504	Phafin2	35
128	8	4	23.051388499775012	Phafin2	40
129	9	4	37.245696400625974	Phafin2	45
130	10	4	18.32400875010966	Phafin2	50
131	11	4	26.9363013524183	Phafin2	55
132	12	4	49.729601236108635	Phafin2	60
133	13	4	0.0	Phafin2	65
134	14	4	25.992806345810436	Phafin2	70
135	15	4	17.858770060588565	Phafin2	75
136	16	4	35.51378595058395	Phafin2	80
137	17	4	39.3760594509391	Phafin2	85
138	18	4	48.86789088964164	Phafin2	90
139	19	4	44.245784128116085	Phafin2	95
140	20	4	54.833926201371376	Phafin2	100
141	21	4	56.20870086906813	Phafin2	105
142	22	4	55.43132210987443	Phafin2	110
143	23	4	66.21642654803647	Phafin2	115
144	24	4	73.02379678917386	Phafin2	120
145	25	4	58.275107749167276	Phafin2	125
146	26	4	74.39970342448501	Phafin2	130
147	27	4	70.48139752721674	Phafin2	135
148	28	4	72.59110216856696	Phafin2	140
149	29	4	82.01473255850148	Phafin2	145
150	30	4	75.33442568208122	Phafin2	150
151	31	4	89.26526812067904	Phafin2	155
152	32	4	82.95879354891655	Phafin2	160
153	33	4	93.01774076243674	Phafin2	165
154	34	4	88.84078026527659	Phafin2	170
155	35	4	80.33687356204737	Phafin2	175
156	36	4	87.84662970792402	Phafin2	180
157	37	4	100.0	Phafin2	185
158	38	4	85.54618852354633	Phafin2	190
159	39	4	87.83615900749078	Phafin2	195
0	0	1	3.1908104658583243	Snx5	0
1	1	1	6.34186657181417	Snx5	5
2	2	1	0.0	Snx5	10
3	3	1	9.415506292696705	Snx5	15
4	4	1	5.557241047422778	Snx5	20
5	5	1	10.13422327303923	Snx5	25
6	6	1	12.81555023172607	Snx5	30
7	7	1	5.531086863276393	Snx5	35
8	8	1	7.166246456108041	Snx5	40
9	9	1	13.194262818165658	Snx5	45
10	10	1	12.854258424262719	Snx5	50
11	11	1	5.439024135081142	Snx5	55
12	12	1	13.534267212068595	Snx5	60
13	13	1	3.9879899986399936	Snx5	65
14	14	1	16.921757142707683	Snx5	70
15	15	1	34.9283898438072	Snx5	75
16	16	1	5.936999801228197	Snx5	80
17	17	1	7.1526462803519335	Snx5	85
18	18	1	31.54194608053396	Snx5	90
19	19	1	80.16257440865388	Snx5	95
20	20	1	50.188833209536874	Snx5	100
21	21	1	65.0057016121439	Snx5	105
22	22	1	100.0	Snx5	110
23	23	1	89.73500580622887	Snx5	115
24	24	1	74.83967485118268	Snx5	120
25	25	1	74.70890393045079	Snx5	125
26	26	1	77.74278929143084	Snx5	130
27	27	1	46.00416374611611	Snx5	135
28	28	1	26.95136367916139	Snx5	140
29	29	1	10.735769508405953	Snx5	145
30	30	1	26.349817443794667	Snx5	150
31	31	1	18.320482910856075	Snx5	155
32	32	1	14.240430184020846	Snx5	160
33	33	1	25.04210823647568	Snx5	165
34	34	1	19.849979599736383	Snx5	170
35	35	1	13.494512852166102	Snx5	175
36	36	1	14.77711404270455	Snx5	180
37	37	1	14.357600928996636	Snx5	185
38	38	1	27.1867513364788	Snx5	190
39	39	1	18.202265998514456	Snx5	195
40	0	2	35.72813996754138	Snx5	0
41	1	2	36.86418873451287	Snx5	5
42	2	2	21.181174049004408	Snx5	10
43	3	2	56.55702014804257	Snx5	15
44	4	2	41.46775917349477	Snx5	20
45	5	2	38.19815540513796	Snx5	25
46	6	2	32.41103590230767	Snx5	30
47	7	2	14.99426038079403	Snx5	35
48	8	2	20.535961683093802	Snx5	40
49	9	2	24.84265526659534	Snx5	45
50	10	2	7.326920793254897	Snx5	50
51	11	2	9.848394885801365	Snx5	55
52	12	2	22.364723112852808	Snx5	60
53	13	2	2.4739737956695556	Snx5	65
54	14	2	12.124450777817312	Snx5	70
55	15	2	28.848513636543544	Snx5	75
56	16	2	43.692356410560876	Snx5	80
57	17	2	50.176146934251605	Snx5	85
58	18	2	44.82840517753236	Snx5	90
59	19	2	51.363654356172994	Snx5	95
60	20	2	40.32775204845025	Snx5	100
61	21	2	100.0	Snx5	105
62	22	2	23.750148438427736	Snx5	110
63	23	2	12.274868384594008	Snx5	115
64	24	2	31.619364287693458	Snx5	120
65	25	2	3.020227209753358	Snx5	125
66	26	2	21.873886711791872	Snx5	130
67	27	2	43.047144044650274	Snx5	135
68	28	2	39.48858013695912	Snx5	140
69	29	2	35.42730475398805	Snx5	145
70	30	2	39.536080433836034	Snx5	150
71	31	2	0.0	Snx5	155
72	32	2	9.800894588924452	Snx5	160
73	33	2	52.400744171317726	Snx5	165
74	34	2	69.56814313422792	Snx5	170
75	35	2	17.8126113288208	Snx5	175
76	36	2	49.1350987610339	Snx5	180
77	37	2	57.9424454736175	Snx5	185
78	38	2	58.93203499188532	Snx5	190
79	39	2	42.4058900368127	Snx5	195
80	0	3	5.940250230684521	Snx5	0
81	1	3	3.1998174367725936	Snx5	5
82	2	3	23.266889579013153	Snx5	10
83	3	3	13.580124420808252	Snx5	15
84	4	3	22.138767896653324	Snx5	20
85	5	3	18.21961165626519	Snx5	25
86	6	3	4.1920088900354155	Snx5	30
87	7	3	11.423100201414856	Snx5	35
88	8	3	27.992697470903977	Snx5	40
89	9	3	9.190669431573507	Snx5	45
90	10	3	22.398722057408186	Snx5	50
91	11	3	11.831883080159145	Snx5	55
92	12	3	12.030321370811711	Snx5	60
93	13	3	10.070743250617644	Snx5	65
94	14	3	16.34635419250498	Snx5	70
95	15	3	29.92647861331323	Snx5	75
96	16	3	20.525464593648003	Snx5	80
97	17	3	0.0	Snx5	85
98	18	3	25.99541607548591	Snx5	90
99	19	3	24.92881026322839	Snx5	95
100	20	3	15.366069036681326	Snx5	100
101	21	3	56.46759998809371	Snx5	105
102	22	3	53.789675255737336	Snx5	110
103	23	3	17.698711143302205	Snx5	115
104	24	3	33.31282804329922	Snx5	120
105	25	3	89.69410737495907	Snx5	125
106	26	3	60.771726512347826	Snx5	130
107	27	3	100.0	Snx5	135
108	28	3	38.27378530961333	Snx5	140
109	29	3	30.422574339944642	Snx5	145
110	30	3	64.8149066843938	Snx5	150
111	31	3	42.55211485608263	Snx5	155
112	32	3	93.69958427178109	Snx5	160
113	33	3	21.021560320279413	Snx5	165
114	34	3	64.05885679700754	Snx5	170
115	35	3	81.09974500679651	Snx5	175
116	36	3	72.55400001984383	Snx5	180
117	37	3	47.40194667963131	Snx5	185
118	38	3	59.45707283677459	Snx5	190
119	39	3	69.66473850794247	Snx5	195
120	0	4		Snx5	0
121	1	4	13.81030723753729	Snx5	5
122	2	4	34.22414830865536	Snx5	10
123	3	4	15.799258991747273	Snx5	15
124	4	4	15.86613699289757	Snx5	20
125	5	4	19.12710832898626	Snx5	25
126	6	4	0.0	Snx5	30
127	7	4	3.594023781817225	Snx5	35
128	8	4	15.950403274346932	Snx5	40
129	9	4	21.033131361769875	Snx5	45
130	10	4	18.27508259433142	Snx5	50
131	11	4	2.307291039685418	Snx5	55
132	12	4	29.07454222008214	Snx5	60
133	13	4	10.901114187499171	Snx5	65
134	14	4	18.84354560410898	Snx5	70
135	15	4	15.265572542567845	Snx5	75
136	16	4	26.650883458395196	Snx5	80
137	17	4	31.650682824391748	Snx5	85
138	18	4	48.73801211829382	Snx5	90
139	19	4	72.04365795915095	Snx5	95
140	20	4	78.09611706325325	Snx5	100
141	21	4	65.33980712384471	Snx5	105
142	22	4	83.34737771357491	Snx5	110
143	23	4	100.0	Snx5	115
144	24	4	89.91747254658054	Snx5	120
145	25	4	96.65609994248491	Snx5	125
146	26	4	81.77440712651983	Snx5	130
147	27	4	50.87810815510346	Snx5	135
148	28	4	27.67010419592581	Snx5	140
149	29	4	3.227532335513552	Snx5	145
150	30	4	13.576234233511238	Snx5	150
151	31	4	15.93435255407086	Snx5	155
152	32	4	21.818279095274416	Snx5	160
153	33	4	33.75600230060326	Snx5	165
154	34	4	21.752738654147095	Snx5	170
155	35	4	27.402592191324597	Snx5	175
156	36	4	48.03579310621564	Snx5	180
157	37	4	37.5359469256183	Snx5	185
158	38	4	12.038040207054292	Snx5	190
159	39	4	19.61264261733745	Snx5	195

## Sheet: 3c
	time	Track	Intensity	Protein	time (s)
0	0	1	16.90111547362126	Phafin2	0
1	1	1	30.207060332648616	Phafin2	5
2	2	1	35.8101412471001	Phafin2	10
3	3	1	37.731379159913445	Phafin2	15
4	4	1	45.559051341833026	Phafin2	20
5	5	1	40.07702286128663	Phafin2	25
6	6	1	8.313326457323964	Phafin2	30
7	7	1	8.445068485631161	Phafin2	35
8	8	1	7.2244323680918505	Phafin2	40
9	9	1	5.505430025048324	Phafin2	45
10	10	1	6.587101415360085	Phafin2	50
11	11	1	2.1306961815035352	Phafin2	55
12	12	1	3.251947961898819	Phafin2	60
13	13	1	0.0	Phafin2	65
14	14	1	3.8262969800451274	Phafin2	70
15	15	1	3.7214233917216317	Phafin2	75
16	16	1	14.14926718496754	Phafin2	80
17	17	1	12.562006870231212	Phafin2	85
18	18	1	22.254868821342207	Phafin2	90
19	19	1	28.65966931595264	Phafin2	95
20	20	1	39.42322415501645	Phafin2	100
21	21	1	35.59519372723044	Phafin2	105
22	22	1	50.472220055412556	Phafin2	110
23	23	1	41.680462021604555	Phafin2	115
24	24	1	44.81323545131756	Phafin2	120
25	25	1	44.41064221349721	Phafin2	125
26	26	1	59.47343635791073	Phafin2	130
27	27	1	61.62406718843444	Phafin2	135
28	28	1	79.68081448931184	Phafin2	140
29	29	1	70.93412609676683	Phafin2	145
30	30	1	84.31952064391805	Phafin2	150
31	31	1	100.0	Phafin2	155
32	32	1	77.45622322184377	Phafin2	160
33	33	1	73.65881703748003	Phafin2	165
34	34	1	70.82751906070244	Phafin2	170
35	35	1	60.87463994845882	Phafin2	175
36	36	1	60.66893748320723	Phafin2	180
37	37	1	55.01890902577349	Phafin2	185
38	38	1	47.413407062643905	Phafin2	190
39	39	1	43.168337999196844	Phafin2	195
40	0	2	54.21716456583845	Phafin2	0
41	1	2	58.61686326411484	Phafin2	5
42	2	2	83.48889672324741	Phafin2	10
43	3	2	86.40636047167973	Phafin2	15
44	4	2	100.0	Phafin2	20
45	5	2	42.1490094994808	Phafin2	25
46	6	2	13.455318148805292	Phafin2	30
47	7	2	0.0	Phafin2	35
48	8	2	0.08669167239794724	Phafin2	40
49	9	2	8.72098959507283	Phafin2	45
50	10	2	15.019332242944742	Phafin2	50
51	11	2	14.754441021728784	Phafin2	55
52	12	2	9.453052606433292	Phafin2	60
53	13	2	8.103263267197217	Phafin2	65
54	14	2	21.257568664620745	Phafin2	70
55	15	2	31.105453676786464	Phafin2	75
56	16	2	24.628911480096555	Phafin2	80
57	17	2	28.821320757261375	Phafin2	85
58	18	2	28.608251891323306	Phafin2	90
59	19	2	43.77563424590765	Phafin2	95
60	20	2	35.9409225149832	Phafin2	100
61	21	2	28.843089999441318	Phafin2	105
62	22	2	43.73354062275443	Phafin2	110
63	23	2	43.62035982823488	Phafin2	115
64	24	2	53.27800478152732	Phafin2	120
65	25	2	48.13911508993778	Phafin2	125
66	26	2	59.464515172005896	Phafin2	130
67	27	2	58.131582546847206	Phafin2	135
68	28	2	60.59988710817771	Phafin2	140
69	29	2	70.23354736544007	Phafin2	145
70	30	2	71.0016355828859	Phafin2	150
71	31	2	62.392767217447755	Phafin2	155
72	32	2	63.796594365811885	Phafin2	160
73	33	2	66.62621055288095	Phafin2	165
74	34	2	72.91135680173228	Phafin2	170
75	35	2	91.239324883785	Phafin2	175
76	36	2	66.3709517397092	Phafin2	180
77	37	2	65.815836064121	Phafin2	185
78	38	2	74.78486016633241	Phafin2	190
79	39	2	75.8804502572816	Phafin2	195
80	0	3		Phafin2	0
81	1	3		Phafin2	5
82	2	3		Phafin2	10
83	3	3		Phafin2	15
84	4	3	73.86949772146826	Phafin2	20
85	5	3	53.064650207822105	Phafin2	25
86	6	3	63.45836045871099	Phafin2	30
87	7	3	59.42450798738042	Phafin2	35
88	8	3	52.741749712053675	Phafin2	40
89	9	3	51.41970053583055	Phafin2	45
90	10	3	50.90390104662226	Phafin2	50
91	11	3	35.86058390505282	Phafin2	55
92	12	3	27.079573338674955	Phafin2	60
93	13	3	13.79638439581351	Phafin2	65
94	14	3	3.1673093294606667	Phafin2	70
95	15	3	4.927637838649912	Phafin2	75
96	16	3	0.0	Phafin2	80
97	17	3	9.692623566528113	Phafin2	85
98	18	3	18.971806299764634	Phafin2	90
99	19	3	20.812259001452247	Phafin2	95
100	20	3	28.111172317091494	Phafin2	100
101	21	3	36.86714407331363	Phafin2	105
102	22	3	32.921027592768795	Phafin2	110
103	23	3	31.70674545545596	Phafin2	115
104	24	3	46.1365115929691	Phafin2	120
105	25	3	41.033602083229006	Phafin2	125
106	26	3	46.477039411087176	Phafin2	130
107	27	3	66.59562321598477	Phafin2	135
108	28	3	66.2076218138114	Phafin2	140
109	29	3	71.60338524713306	Phafin2	145
110	30	3	72.44228554259101	Phafin2	150
111	31	3	89.56642796334319	Phafin2	155
112	32	3	73.7767539686514	Phafin2	160
113	33	3	79.8561770744654	Phafin2	165
114	34	3	71.29550803745805	Phafin2	170
115	35	3	100.0	Phafin2	175
116	36	3	93.27958335419899	Phafin2	180
117	37	3	94.14352245981271	Phafin2	185
118	38	3	82.74585607691924	Phafin2	190
119	39	3	93.18443587560719	Phafin2	195
120	0	4	66.06281116950568	Phafin2	0
121	1	4	72.32935983304742	Phafin2	5
122	2	4	86.82262017926277	Phafin2	10
123	3	4	78.70990534255505	Phafin2	15
124	4	4	100.0	Phafin2	20
125	5	4	64.53314103194462	Phafin2	25
126	6	4	66.5861768808569	Phafin2	30
127	7	4	40.70488656767516	Phafin2	35
128	8	4	11.748048760056676	Phafin2	40
129	9	4	9.007389763593125	Phafin2	45
130	10	4	0.0	Phafin2	50
131	11	4	4.502693312063644	Phafin2	55
132	12	4	2.6179211782830603	Phafin2	60
133	13	4	12.451514919746955	Phafin2	65
134	14	4	10.719163488959058	Phafin2	70
135	15	4	4.727955450178283	Phafin2	75
136	16	4	19.765159213166818	Phafin2	80
137	17	4	17.060920934264242	Phafin2	85
138	18	4	16.530635286576427	Phafin2	90
139	19	4	20.83046520182541	Phafin2	95
140	20	4	28.83391788585019	Phafin2	100
141	21	4	26.628279230357403	Phafin2	105
142	22	4	34.636102400489484	Phafin2	110
143	23	4	32.35762230987474	Phafin2	115
144	24	4	34.5953111968212	Phafin2	120
145	25	4	42.58055352206549	Phafin2	125
146	26	4	56.0106931226759	Phafin2	130
147	27	4	57.503942542675986	Phafin2	135
148	28	4	58.97206166755896	Phafin2	140
149	29	4	48.931234043173106	Phafin2	145
150	30	4	56.777713434510076	Phafin2	150
151	31	4	37.101420772192064	Phafin2	155
152	32	4	43.449916050246024	Phafin2	160
153	33	4	35.47377890439196	Phafin2	165
154	34	4	52.47096358292451	Phafin2	170
155	35	4	43.03344514493624	Phafin2	175
156	36	4	47.18995953658279	Phafin2	180
157	37	4	40.96893676999224	Phafin2	185
158	38	4	46.50925632536811	Phafin2	190
159	39	4	47.74537547938769	Phafin2	195
160	0	5	14.645503705187263	Phafin2	0
161	1	5	72.01822551572201	Phafin2	5
162	2	5	88.62667734828761	Phafin2	10
163	3	5	75.00000000000001	Phafin2	15
164	4	5	100.0	Phafin2	20
165	5	5	62.99319046665332	Phafin2	25
166	6	5	47.98978569997999	Phafin2	30
167	7	5	24.384137792910078	Phafin2	35
168	8	5	0.0	Phafin2	40
169	9	5	6.118565992389348	Phafin2	45
170	10	5	8.278990586821548	Phafin2	50
171	11	5	4.391147606649311	Phafin2	55
172	12	5	17.754856799519324	Phafin2	60
173	13	5	27.01782495493691	Phafin2	65
174	14	5	25.610855197276187	Phafin2	70
175	15	5	19.09673542960145	Phafin2	75
176	16	5	27.721409973963553	Phafin2	80
177	17	5	29.84678549969958	Phafin2	85
178	18	5	35.599839775685965	Phafin2	90
179	19	5	38.77688764269979	Phafin2	95
180	20	5	36.74143801321852	Phafin2	100
181	21	5	48.785699979971966	Phafin2	105
182	22	5	51.68495894251953	Phafin2	110
183	23	5	56.233727218105344	Phafin2	115
184	24	5	59.32805928299621	Phafin2	120
185	25	5	64.8582014820749	Phafin2	125
186	26	5	70.01301822551574	Phafin2	130
187	27	5	62.182054876827564	Phafin2	135
188	28	5	63.00320448628081	Phafin2	140
189	29	5	45.11816543160425	Phafin2	145
190	30	5	66.743440817144	Phafin2	150
191	31	5	64.01702383336671	Phafin2	155
192	32	5	73.00220308431805	Phafin2	160
193	33	5	72.70678950530744	Phafin2	165
194	34	5	87.96054476266775	Phafin2	170
195	35	5	85.72741838574002	Phafin2	175
196	36	5	80.22491488083318	Phafin2	180
197	37	5	72.8920488684158	Phafin2	185
198	38	5	85.30682956138595	Phafin2	190
199	39	5	96.4476266773483	Phafin2	195
200	0	6		Phafin2	0
201	1	6		Phafin2	5
202	2	6	32.81153833308682	Phafin2	10
203	3	6	98.5255037047286	Phafin2	15
204	4	6	100.0	Phafin2	20
205	5	6	86.20268896978487	Phafin2	25
206	6	6	61.053235494782854	Phafin2	30
207	7	6	47.822487917288896	Phafin2	35
208	8	6	27.912255423503208	Phafin2	40
209	9	6	13.943424762759008	Phafin2	45
210	10	6	5.509143737744337	Phafin2	50
211	11	6	0.0	Phafin2	55
212	12	6	1.5282900041508216	Phafin2	60
213	13	6	9.522798513337504	Phafin2	65
214	14	6	9.443837459505628	Phafin2	70
215	15	6	6.946425759910686	Phafin2	75
216	16	6	14.125440726727966	Phafin2	80
217	17	6	16.399089681627125	Phafin2	85
218	18	6	25.335882670076387	Phafin2	90
219	19	6	14.839549230189366	Phafin2	95
220	20	6	23.30519997900734	Phafin2	100
221	21	6	17.71566386923478	Phafin2	105
222	22	6	19.243834596869235	Phafin2	110
223	23	6	19.206620323764188	Phafin2	115
224	24	6	21.70689465975181	Phafin2	120
225	25	6	15.731141189997954	Phafin2	125
226	26	6	15.608882760726539	Phafin2	130
227	27	6	23.66899335391251	Phafin2	135
228	28	6	15.218252169639838	Phafin2	140
229	29	6	12.281067954216905	Phafin2	145
230	30	6	18.859167831600647	Phafin2	150
231	31	6	23.005577369905108	Phafin2	155
232	32	6	22.380806977199107	Phafin2	160
233	33	6	22.571649403378867	Phafin2	165
234	34	6	22.38533948482088	Phafin2	170
235	35	6	25.46410492516592	Phafin2	175
236	36	6	23.7181352786538	Phafin2	180
237	37	6	24.585991211706286	Phafin2	185
238	38	6	22.353969761017574	Phafin2	190
239	39	6	32.86378144725355	Phafin2	195
0	0	1	6.656380411933463	Phafin2-R53C	0
1	1	1	11.559610226884416	Phafin2-R53C	5
2	2	1	20.011597924799904	Phafin2-R53C	10
3	3	1	12.820884548871794	Phafin2-R53C	15
4	4	1	16.83252389483167	Phafin2-R53C	20
5	5	1	9.903799355900956	Phafin2-R53C	25
6	6	1	6.497944474935028	Phafin2-R53C	30
7	7	1	10.81299381789188	Phafin2-R53C	35
8	8	1	13.154324886868462	Phafin2-R53C	40
9	9	1	22.41713179177586	Phafin2-R53C	45
10	10	1	17.459018939825427	Phafin2-R53C	50
11	11	1	20.336754030796644	Phafin2-R53C	55
12	12	1	13.774606757862276	Phafin2-R53C	60
13	13	1	0.0	Phafin2-R53C	65
14	14	1	3.690625355963087	Phafin2-R53C	70
15	15	1	18.294690842817058	Phafin2-R53C	75
16	16	1	18.40652797481594	Phafin2-R53C	80
17	17	1	33.78516915366216	Phafin2-R53C	85
18	18	1	28.782528554712194	Phafin2-R53C	90
19	19	1	31.73275067568268	Phafin2-R53C	95
20	20	1	36.19691619463804	Phafin2-R53C	100
21	21	1	51.8934647764811	Phafin2-R53C	105
22	22	1	73.08142364526921	Phafin2-R53C	110
23	23	1	80.13958930919863	Phafin2-R53C	115
24	24	1	49.49828619950504	Phafin2-R53C	120
25	25	1	47.206660522527926	Phafin2-R53C	125
26	26	1	69.33902183930665	Phafin2-R53C	130
27	27	1	63.19212169536809	Phafin2-R53C	135
28	28	1	69.31727573030683	Phafin2-R53C	140
29	29	1	52.55620333647446	Phafin2-R53C	145
30	30	1	82.83300023817169	Phafin2-R53C	150
31	31	1	89.02649918710972	Phafin2-R53C	155
32	32	1	70.34141391129663	Phafin2-R53C	160
33	33	1	67.91102734832091	Phafin2-R53C	165
34	34	1	100.0	Phafin2-R53C	170
35	35	1	70.36419554929638	Phafin2-R53C	175
36	36	1	65.12545433834877	Phafin2-R53C	180
37	37	1	50.74609864449256	Phafin2-R53C	185
38	38	1	39.95899305160044	Phafin2-R53C	190
39	39	1	42.44944029657554	Phafin2-R53C	195
40	0	2	10.679605280424122	Phafin2-R53C	0
41	1	2	15.322284334566834	Phafin2-R53C	5
42	2	2	10.482770385533966	Phafin2-R53C	10
43	3	2	19.28325853607328	Phafin2-R53C	15
44	4	2	10.405348660210505	Phafin2-R53C	20
45	5	2	0.0	Phafin2-R53C	25
46	6	2	19.081174710652714	Phafin2-R53C	30
47	7	2	18.997191822166254	Phafin2-R53C	35
48	8	2	15.80452982704773	Phafin2-R53C	40
49	9	2	34.73742225021652	Phafin2-R53C	45
50	10	2	15.628034537962899	Phafin2-R53C	50
51	11	2	21.25488806655644	Phafin2-R53C	55
52	12	2	24.059129202425027	Phafin2-R53C	60
53	13	2	12.68272839408971	Phafin2-R53C	65
54	14	2	29.71157126735428	Phafin2-R53C	70
55	15	2	39.85512951736085	Phafin2-R53C	75
56	16	2	44.55685903997061	Phafin2-R53C	80
57	17	2	37.64204918247906	Phafin2-R53C	85
58	18	2	46.424822192478295	Phafin2-R53C	90
59	19	2	73.19239954859198	Phafin2-R53C	95
60	20	2	50.049208723722536	Phafin2-R53C	100
61	21	2	70.10734062934677	Phafin2-R53C	105
62	22	2	51.70130960816734	Phafin2-R53C	110
63	23	2	75.88116421279165	Phafin2-R53C	115
64	24	2	73.24948166811012	Phafin2-R53C	120
65	25	2	71.04821142692175	Phafin2-R53C	125
66	26	2	66.75261790410204	Phafin2-R53C	130
67	27	2	83.65876702621837	Phafin2-R53C	135
68	28	2	82.3176652757001	Phafin2-R53C	140
69	29	2	69.94790436448575	Phafin2-R53C	145
70	30	2	75.99073563761382	Phafin2-R53C	150
71	31	2	77.65399049943575	Phafin2-R53C	155
72	32	2	77.45912395349447	Phafin2-R53C	160
73	33	2	81.46274571556047	Phafin2-R53C	165
74	34	2	100.0	Phafin2-R53C	170
75	35	2	94.36986588982494	Phafin2-R53C	175
76	36	2	82.19890822244966	Phafin2-R53C	180
77	37	2	77.21439256751437	Phafin2-R53C	185
78	38	2	81.48505367031464	Phafin2-R53C	190
79	39	2	87.35860693383724	Phafin2-R53C	195
80	0	3		Phafin2-R53C	0
81	1	3		Phafin2-R53C	5
82	2	3		Phafin2-R53C	10
83	3	3		Phafin2-R53C	15
84	4	3	5.849161905482609	Phafin2-R53C	20
85	5	3	9.548223542320944	Phafin2-R53C	25
86	6	3	9.471130197888685	Phafin2-R53C	30
87	7	3	8.352094290362869	Phafin2-R53C	35
88	8	3	0.0	Phafin2-R53C	40
89	9	3	5.885580233834054	Phafin2-R53C	45
90	10	3	2.331718945098191	Phafin2-R53C	50
91	11	3	2.6391463922206593	Phafin2-R53C	55
92	12	3	1.4330848688940185	Phafin2-R53C	60
93	13	3	5.2513337621552125	Phafin2-R53C	65
94	14	3	11.769268606455038	Phafin2-R53C	70
95	15	3	11.795281698134636	Phafin2-R53C	75
96	16	3	15.65136781565705	Phafin2-R53C	80
97	17	3	9.365658935260507	Phafin2-R53C	85
98	18	3	20.41318248893261	Phafin2-R53C	90
99	19	3	18.771519921298584	Phafin2-R53C	95
100	20	3	33.53229407090696	Phafin2-R53C	100
101	21	3	29.81289492602824	Phafin2-R53C	105
102	22	3	29.438306405842063	Phafin2-R53C	110
103	23	3	39.047542472284235	Phafin2-R53C	115
104	24	3	37.73695561693594	Phafin2-R53C	120
105	25	3	53.139543683075416	Phafin2-R53C	125
106	26	3	48.349824056907195	Phafin2-R53C	130
107	27	3	49.53271028037383	Phafin2-R53C	135
108	28	3	54.86302924817436	Phafin2-R53C	140
109	29	3	68.45274130689774	Phafin2-R53C	145
110	30	3	67.16627568201598	Phafin2-R53C	150
111	31	3	74.5019675356616	Phafin2-R53C	155
112	32	3	71.47924628249271	Phafin2-R53C	160
113	33	3	79.5376291195278	Phafin2-R53C	165
114	34	3	75.58127435771311	Phafin2-R53C	170
115	35	3	100.0	Phafin2-R53C	175
116	36	3	76.79679518710506	Phafin2-R53C	180
117	37	3	96.53174543115516	Phafin2-R53C	185
118	38	3	60.81955427749821	Phafin2-R53C	190
119	39	3	77.77536039956108	Phafin2-R53C	195
120	0	4	13.526739926739939	Phafin2-R53C	0
121	1	4	5.0109890109890065	Phafin2-R53C	5
122	2	4	0.6319902319902374	Phafin2-R53C	10
123	3	4	1.5257631257631235	Phafin2-R53C	15
124	4	4	0.0	Phafin2-R53C	20
125	5	4	15.54285714285715	Phafin2-R53C	25
126	6	4	15.587789987789986	Phafin2-R53C	30
127	7	4	11.119902319902335	Phafin2-R53C	35
128	8	4	12.446398046398038	Phafin2-R53C	40
129	9	4	28.32234432234433	Phafin2-R53C	45
130	10	4	20.57435897435899	Phafin2-R53C	50
131	11	4	20.178754578754592	Phafin2-R53C	55
132	12	4	17.714285714285705	Phafin2-R53C	60
133	13	4	30.02393162393162	Phafin2-R53C	65
134	14	4	35.12771672771672	Phafin2-R53C	70
135	15	4	24.16019536019537	Phafin2-R53C	75
136	16	4	38.935286935286925	Phafin2-R53C	80
137	17	4	40.23736263736262	Phafin2-R53C	85
138	18	4	33.94871794871794	Phafin2-R53C	90
139	19	4	37.81391941391941	Phafin2-R53C	95
140	20	4	58.41758241758242	Phafin2-R53C	100
141	21	4	68.01172161172163	Phafin2-R53C	105
142	22	4	77.08229548229546	Phafin2-R53C	110
143	23	4	68.91233211233212	Phafin2-R53C	115
144	24	4	78.6959706959707	Phafin2-R53C	120
145	25	4	66.5943833943834	Phafin2-R53C	125
146	26	4	64.97387057387057	Phafin2-R53C	130
147	27	4	83.6034188034188	Phafin2-R53C	135
148	28	4	88.19340659340658	Phafin2-R53C	140
149	29	4	65.23663003663006	Phafin2-R53C	145
150	30	4	65.29523809523809	Phafin2-R53C	150
151	31	4	95.77045177045176	Phafin2-R53C	155
152	32	4	95.79389499389501	Phafin2-R53C	160
153	33	4	47.293772893772896	Phafin2-R53C	165
154	34	4	77.69084249084251	Phafin2-R53C	170
155	35	4	71.97069597069597	Phafin2-R53C	175
156	36	4	79.74700854700856	Phafin2-R53C	180
157	37	4	84.81855921855922	Phafin2-R53C	185
158	38	4	100.0	Phafin2-R53C	190
159	39	4	77.51208791208789	Phafin2-R53C	195
160	0	5	30.179513819605468	Phafin2-R53C	0
161	1	5	29.45980720669892	Phafin2-R53C	5
162	2	5	25.49866861157173	Phafin2-R53C	10
163	3	5	4.740706083103399	Phafin2-R53C	15
164	4	5	0.11077702168064661	Phafin2-R53C	20
165	5	5	7.615404198517936	Phafin2-R53C	25
166	6	5	0.0	Phafin2-R53C	30
167	7	5	0.7733749836586757	Phafin2-R53C	35
168	8	5	4.6884138244218665	Phafin2-R53C	40
169	9	5	41.28336211701081	Phafin2-R53C	45
170	10	5	40.41572345651831	Phafin2-R53C	50
171	11	5	45.73508466529515	Phafin2-R53C	55
172	12	5	67.52100291047702	Phafin2-R53C	60
173	13	5	61.52253039487536	Phafin2-R53C	65
174	14	5	40.999883030474	Phafin2-R53C	70
175	15	5	39.22538651547784	Phafin2-R53C	75
176	16	5	41.53519062592459	Phafin2-R53C	80
177	17	5	50.82394710225202	Phafin2-R53C	85
178	18	5	61.83421977885879	Phafin2-R53C	90
179	19	5	94.61183318769484	Phafin2-R53C	95
180	20	5	76.53935336493804	Phafin2-R53C	100
181	21	5	89.3420120134584	Phafin2-R53C	105
182	22	5	81.8126148193509	Phafin2-R53C	110
183	23	5	78.77347131150361	Phafin2-R53C	115
184	24	5	58.92167858150368	Phafin2-R53C	120
185	25	5	48.15635385345784	Phafin2-R53C	125
186	26	5	91.90020435264249	Phafin2-R53C	130
187	27	5	81.20574939623083	Phafin2-R53C	135
188	28	5	70.35304155170398	Phafin2-R53C	140
189	29	5	76.995534516331	Phafin2-R53C	145
190	30	5	76.42651217515156	Phafin2-R53C	150
191	31	5	74.91278889752783	Phafin2-R53C	155
192	32	5	75.78386783819676	Phafin2-R53C	160
193	33	5	76.59646201586656	Phafin2-R53C	165
194	34	5	86.36066521257493	Phafin2-R53C	170
195	35	5	82.01283912561838	Phafin2-R53C	175
196	36	5	100.0	Phafin2-R53C	180
197	37	5	86.96065007534216	Phafin2-R53C	185
198	38	5	93.28182087149177	Phafin2-R53C	190
199	39	5	80.81837384836622	Phafin2-R53C	195
200	0	6		Phafin2-R53C	0
201	1	6		Phafin2-R53C	5
202	2	6	51.60609678225384	Phafin2-R53C	10
203	3	6	65.78472472861546	Phafin2-R53C	15
204	4	6	73.48205113967626	Phafin2-R53C	20
205	5	6	21.991171326244466	Phafin2-R53C	25
206	6	6	50.58857825036785	Phafin2-R53C	30
207	7	6	3.9729031899830582	Phafin2-R53C	35
208	8	6	13.739970571087479	Phafin2-R53C	40
209	9	6	16.614842166634272	Phafin2-R53C	45
210	10	6	0.0	Phafin2-R53C	50
211	11	6	5.102862378189274	Phafin2-R53C	55
212	12	6	16.274743885171706	Phafin2-R53C	60
213	13	6	24.759154890474456	Phafin2-R53C	65
214	14	6	43.33268552708295	Phafin2-R53C	70
215	15	6	61.033065881895666	Phafin2-R53C	75
216	16	6	4.505955190316197	Phafin2-R53C	80
217	17	6	54.95294150309559	Phafin2-R53C	85
218	18	6	100.0	Phafin2-R53C	90
219	19	6	62.707182320441966	Phafin2-R53C	95
220	20	6	56.921347066825845	Phafin2-R53C	100
221	21	6	38.64488186790306	Phafin2-R53C	105
222	22	6	67.60459757350293	Phafin2-R53C	110
223	23	6	26.84694189177931	Phafin2-R53C	115
224	24	6	70.54471251284045	Phafin2-R53C	120
225	25	6	55.65951303478721	Phafin2-R53C	125
226	26	6	30.485299425303296	Phafin2-R53C	130
227	27	6	40.613287431633324	Phafin2-R53C	135
228	28	6	2.162747438851708	Phafin2-R53C	140
229	29	6	23.55145895221964	Phafin2-R53C	145
230	30	6	36.80973930425609	Phafin2-R53C	150
231	31	6	42.27907493267442	Phafin2-R53C	155
232	32	6	60.13492878758434	Phafin2-R53C	160
233	33	6	55.49015797218135	Phafin2-R53C	165
234	34	6	71.40120491962578	Phafin2-R53C	170
235	35	6	30.714345206696482	Phafin2-R53C	175
236	36	6	59.9280935062051	Phafin2-R53C	180
237	37	6	49.12268524945169	Phafin2-R53C	185
238	38	6	38.83089480551929	Phafin2-R53C	190
239	39	6	57.130958660706874	Phafin2-R53C	195

## Sheet: 3e
	time	Track	Intensity	Protein	time (s)
0	0	1	18.16874794610581	Phafin2	0
1	1	1	22.970752546828784	Phafin2	5
2	2	1	22.43674005915215	Phafin2	10
3	3	1	57.44939204732171	Phafin2	15
4	4	1	100.0	Phafin2	20
5	5	1	57.013966480446896	Phafin2	25
6	6	1	33.383996056523166	Phafin2	30
7	7	1	25.04518567203417	Phafin2	35
8	8	1	22.37923102201774	Phafin2	40
9	9	1	19.125862635557016	Phafin2	45
10	10	1	20.36033519553073	Phafin2	50
11	11	1	20.992934604009193	Phafin2	55
12	12	1	17.088399605652306	Phafin2	60
13	13	1	17.82993756161682	Phafin2	65
14	14	1	18.889746960236607	Phafin2	70
15	15	1	16.02859020703253	Phafin2	75
16	16	1	10.152316792638837	Phafin2	80
17	17	1	14.249917844232657	Phafin2	85
18	18	1	19.75238251725271	Phafin2	90
19	19	1	16.133256654617142	Phafin2	95
20	20	1	11.852941176470585	Phafin2	100
21	21	1	9.281465658889237	Phafin2	105
22	22	1	11.967959250739387	Phafin2	110
23	23	1	12.77932960893855	Phafin2	115
24	24	1	0.0	Phafin2	120
25	25	1	8.416858363457107	Phafin2	125
26	26	1	8.176634899769958	Phafin2	130
27	27	1	10.930824843904045	Phafin2	135
28	28	1	9.180906999671365	Phafin2	140
29	29	1	22.311370358199138	Phafin2	145
30	30	1	24.143443969766665	Phafin2	150
31	31	1	32.80693394676307	Phafin2	155
32	32	1	33.57098258297733	Phafin2	160
33	33	1	45.67860663818598	Phafin2	165
34	34	1	26.90814985211961	Phafin2	170
35	35	1	25.99408478475188	Phafin2	175
36	36	1	25.45185672034177	Phafin2	180
37	37	1	22.477817942819584	Phafin2	185
38	38	1	29.847190272757146	Phafin2	190
39	39	1	28.6682550115018	Phafin2	195
40	0	2		Phafin2	0
41	1	2	6.249696843063582	Phafin2	5
42	2	2	7.285094379750226	Phafin2	10
43	3	2	96.09608489140449	Phafin2	15
44	4	2	100.0	Phafin2	20
45	5	2	19.504650893799916	Phafin2	25
46	6	2	9.831612645655234	Phafin2	30
47	7	2	14.16461141810286	Phafin2	35
48	8	2	21.528806438493646	Phafin2	40
49	9	2	13.511658016588754	Phafin2	45
50	10	2	17.466690048617036	Phafin2	50
51	11	2	2.411450190848959	Phafin2	55
52	12	2	27.49381559849707	Phafin2	60
53	13	2	0.0	Phafin2	65
54	14	2	8.3298198221728	Phafin2	70
55	15	2	27.81096439351819	Phafin2	75
56	16	2	19.15951838157103	Phafin2	80
57	17	2	3.1390268382503868	Phafin2	85
58	18	2	4.831855171204377	Phafin2	90
59	19	2	14.458253890669482	Phafin2	95
60	20	2	22.858219563976384	Phafin2	100
61	21	2	8.847705148630858	Phafin2	105
62	22	2	27.51732192095159	Phafin2	110
63	23	2	68.26646468641444	Phafin2	115
64	24	2	76.83395954673837	Phafin2	120
65	25	2	71.19057657650933	Phafin2	125
66	26	2	94.54280202825979	Phafin2	130
67	27	2	63.965927025927805	Phafin2	135
68	28	2	61.830209728632546	Phafin2	140
69	29	2	55.47305541149121	Phafin2	145
70	30	2		Phafin2	150
71	31	2		Phafin2	155
72	32	2		Phafin2	160
73	33	2		Phafin2	165
74	34	2		Phafin2	170
75	35	2		Phafin2	175
76	36	2		Phafin2	180
77	37	2		Phafin2	185
78	38	2		Phafin2	190
79	39	2		Phafin2	195
80	0	3	41.91119868162528	Phafin2	0
81	1	3	35.29709285037391	Phafin2	5
82	2	3	32.22625800015005	Phafin2	10
83	3	3	29.240600605274043	Phafin2	15
84	4	3	100.0	Phafin2	20
85	5	3	54.69657094740118	Phafin2	25
86	6	3	26.051656722349282	Phafin2	30
87	7	3	18.350253031233574	Phafin2	35
88	8	3	16.446613327701147	Phafin2	40
89	9	3	19.385443964906326	Phafin2	45
90	10	3	13.55808324324624	Phafin2	50
91	11	3	12.762723121857956	Phafin2	55
92	12	3	0.0	Phafin2	60
93	13	3	2.2232288508407976	Phafin2	65
94	14	3	3.907880512565399	Phafin2	70
95	15	3	4.241364840191516	Phafin2	75
96	16	3	13.756228514577435	Phafin2	80
97	17	3	20.73494387736669	Phafin2	85
98	18	3	32.026584258983924	Phafin2	90
99	19	3	31.42909150532045	Phafin2	95
100	20	3	42.4706186412181	Phafin2	100
101	21	3	33.75653420854441	Phafin2	105
102	22	3	6.775567826543677	Phafin2	110
103	23	3	11.032773172297453	Phafin2	115
104	24	3	11.809096896650424	Phafin2	120
105	25	3	7.927200371279213	Phafin2	125
106	26	3	9.488601783585334	Phafin2	130
107	27	3	5.186237101798856	Phafin2	135
108	28	3	0.6721098719697991	Phafin2	140
109	29	3	8.623626808805083	Phafin2	145
110	30	3	18.879937304946395	Phafin2	150
111	31	3	49.23395870908217	Phafin2	155
112	32	3	15.586779569638457	Phafin2	160
113	33	3	2.5201688542312137	Phafin2	165
114	34	3	4.032937135425191	Phafin2	170
115	35	3	8.793842767697585	Phafin2	175
116	36	3	5.389523589847615	Phafin2	180
117	37	3	10.334401409527079	Phafin2	185
118	38	3	7.642349174765241	Phafin2	190
119	39	3		Phafin2	195
120	0	4	8.047281992678021	Phafin2	0
121	1	4	0.07202854340416641	Phafin2	5
122	2	4	12.716481135780299	Phafin2	10
123	3	4	50.049973291741644	Phafin2	15
124	4	4	100.0	Phafin2	20
125	5	4	61.11947618312	Phafin2	25
126	6	4	29.890914911397438	Phafin2	30
127	7	4	5.0693577175699325	Phafin2	35
128	8	4	0.0	Phafin2	40
129	9	4	1.9028936117940563	Phafin2	45
130	10	4	4.443435258995641	Phafin2	50
131	11	4	2.5334690770482005	Phafin2	55
132	12	4	14.103077126377512	Phafin2	60
133	13	4	12.376997768417995	Phafin2	65
134	14	4	20.045152776821322	Phafin2	70
135	15	4	29.52556082689512	Phafin2	75
136	16	4	20.093916286826207	Phafin2	80
137	17	4	22.783354147783207	Phafin2	85
138	18	4	22.587927867229226	Phafin2	90
139	19	4	35.90706642818455	Phafin2	95
140	20	4	43.535763939942704	Phafin2	100
141	21	4	44.91305391718019	Phafin2	105
142	22	4	48.52155365754243	Phafin2	110
143	23	4	82.00682316899533	Phafin2	115
144	24	4	15.596878390878619	Phafin2	120
145	25	4	18.130347467926818	Phafin2	125
146	26	4	23.302257452720795	Phafin2	130
147	27	4	23.032383065289117	Phafin2	135
148	28	4	19.84265392611396	Phafin2	140
149	29	4	11.064849884698491	Phafin2	145
150	30	4	13.77048020890137	Phafin2	150
151	31	4	23.620895350157358	Phafin2	155
152	32	4	30.860973744013897	Phafin2	160
153	33	4	36.093186695378805	Phafin2	165
154	34	4	31.828799133424035	Phafin2	170
155	35	4	26.110253923880528	Phafin2	175
156	36	4	30.82840269725491	Phafin2	180
157	37	4	28.727663241433344	Phafin2	185
158	38	4	25.833493086562676	Phafin2	190
159	39	4	39.00150199055626	Phafin2	195
160	0	5		Phafin2	0
161	1	5		Phafin2	5
162	2	5		Phafin2	10
163	3	5	96.2212852502113	Phafin2	15
164	4	5	100.0	Phafin2	20
165	5	5	82.95221388248103	Phafin2	25
166	6	5	14.920470912904657	Phafin2	30
167	7	5	7.784188352082771	Phafin2	35
168	8	5	6.889087618508889	Phafin2	40
169	9	5	0.0	Phafin2	45
170	10	5	1.7555418588340401	Phafin2	50
171	11	5	16.868112015930365	Phafin2	55
172	12	5	8.832641503573054	Phafin2	60
173	13	5	15.367939535332361	Phafin2	65
174	14	5	27.018636079017366	Phafin2	70
175	15	5	26.424027609974782	Phafin2	75
176	16	5	22.26111437180279	Phafin2	80
177	17	5	28.034391486815462	Phafin2	85
178	18	5	32.853057974734455	Phafin2	90
179	19	5	35.99007950456379	Phafin2	95
180	20	5	34.16914215834536	Phafin2	100
181	21	5	29.883775870046104	Phafin2	105
182	22	5	44.52010339026556	Phafin2	110
183	23	5	33.71349909999461	Phafin2	115
184	24	5	41.67131247108293	Phafin2	120
185	25	5	40.71899068604772	Phafin2	125
186	26	5	45.098362987462046	Phafin2	130
187	27	5	41.072616784078825	Phafin2	135
188	28	5	44.87569135291819	Phafin2	140
189	29	5	51.47654836078036	Phafin2	145
190	30	5	45.930193586991535	Phafin2	150
191	31	5	43.851924997915525	Phafin2	155
192	32	5	46.99287025698792	Phafin2	160
193	33	5	57.26617434763915	Phafin2	165
194	34	5	60.10466547755872	Phafin2	170
195	35	5	58.68035176232663	Phafin2	175
196	36	5	51.81382558696539	Phafin2	180
197	37	5	55.713031522259804	Phafin2	185
198	38	5	35.87155018367959	Phafin2	190
199	39	5	41.26259067493047	Phafin2	195
200	0	6	0.0	Phafin2	0
201	1	6	10.438798508128128	Phafin2	5
202	2	6	13.829947513905594	Phafin2	10
203	3	6	23.210619799177387	Phafin2	15
204	4	6	61.164594793207236	Phafin2	20
205	5	6	57.66705921058699	Phafin2	25
206	6	6	54.43477262687725	Phafin2	30
207	7	6	48.19814141215367	Phafin2	35
208	8	6	42.559755331371626	Phafin2	40
209	9	6	47.408953896075246	Phafin2	45
210	10	6	38.56902879714496	Phafin2	50
211	11	6	46.01752406253236	Phafin2	55
212	12	6	46.99119697197976	Phafin2	60
213	13	6	48.30063329735866	Phafin2	65
214	14	6	45.9611535256696	Phafin2	70
215	15	6	46.382702649517725	Phafin2	75
216	16	6	51.39199353891155	Phafin2	80
217	17	6	48.4120419765765	Phafin2	85
218	18	6	52.865314388733275	Phafin2	90
219	19	6	58.74578630236951	Phafin2	95
220	20	6	55.569767763637316	Phafin2	100
221	21	6	72.75386471276133	Phafin2	105
222	22	6	72.33231558891323	Phafin2	110
223	23	6	65.06564092787953	Phafin2	115
224	24	6	69.56124248862596	Phafin2	120
225	25	6	74.83444998242263	Phafin2	125
226	26	6	74.98439561047749	Phafin2	130
227	27	6	79.52345373055087	Phafin2	135
228	28	6	100.0	Phafin2	140
229	29	6	84.41877364359674	Phafin2	145
230	30	6	83.23745217472405	Phafin2	150
231	31	6	84.74797757887517	Phafin2	155
232	32	6	86.28658575957247	Phafin2	160
233	33	6	83.8038223323668	Phafin2	165
234	34	6	70.19289997714426	Phafin2	170
235	35	6	77.70289037365465	Phafin2	175
236	36	6	64.83892887780608	Phafin2	180
237	37	6	63.167081246342285	Phafin2	185
238	38	6	74.25537083101442	Phafin2	190
239	39	6	65.65763405682354	Phafin2	195
240	0	7	24.572897131346807	Phafin2	0
241	1	7	19.960825171910827	Phafin2	5
242	2	7	38.40911300965479	Phafin2	10
243	3	7	37.20566784746822	Phafin2	15
244	4	7	39.26512467875252	Phafin2	20
245	5	7	36.474543307633546	Phafin2	25
246	6	7	37.71452385913732	Phafin2	30
247	7	7	12.115301798985897	Phafin2	35
248	8	7	0.0	Phafin2	40
249	9	7	0.9568660137528696	Phafin2	45
250	10	7	1.8823365979023499	Phafin2	50
251	11	7	3.8098214905883254	Phafin2	55
252	12	7	8.524275890810578	Phafin2	60
253	13	7	13.90567479335973	Phafin2	65
254	14	7	10.861707300131984	Phafin2	70
255	15	7	18.194762797805097	Phafin2	75
256	16	7	29.955963047857193	Phafin2	80
257	17	7	37.88122525526152	Phafin2	85
258	18	7	36.54400222268529	Phafin2	90
259	19	7	43.82329652010834	Phafin2	95
260	20	7	39.652427589081064	Phafin2	100
261	21	7	38.38994234910052	Phafin2	105
262	22	7	39.37973188858791	Phafin2	110
263	23	7	56.75487948878237	Phafin2	115
264	24	7	64.4770438285754	Phafin2	120
265	25	7	67.189275543516	Phafin2	125
266	26	7	69.04744043898033	Phafin2	130
267	27	7	81.56393693130511	Phafin2	135
268	28	7	100.0	Phafin2	140
269	29	7	80.13822324095297	Phafin2	145
270	30	7	79.51656595123984	Phafin2	150
271	31	7	91.17524484267555	Phafin2	155
272	32	7	86.87754393276374	Phafin2	160
273	33	7	72.24949642286586	Phafin2	165
274	34	7	75.14926720844622	Phafin2	170
275	35	7	88.5201083559075	Phafin2	175
276	36	7	95.64839897200805	Phafin2	180
277	37	7	90.00319511009235	Phafin2	185
278	38	7	84.18073209696465	Phafin2	190
279	39	7	83.01729526984789	Phafin2	195
280	0	8		Phafin2	0
281	1	8	27.07812954313201	Phafin2	5
282	2	8	67.0003893809523	Phafin2	10
283	3	8	56.549676677781314	Phafin2	15
284	4	8	77.81463766317017	Phafin2	20
285	5	8	48.500543262944376	Phafin2	25
286	6	8	24.5298097474465	Phafin2	30
287	7	8	14.85904919632792	Phafin2	35
288	8	8	3.135111789741085	Phafin2	40
289	9	8	8.58678519264155	Phafin2	45
290	10	8	0.0	Phafin2	50
291	11	8	10.327607109518077	Phafin2	55
292	12	8	20.538229897995794	Phafin2	60
293	13	8	23.0802583857184	Phafin2	65
294	14	8	31.082462043858904	Phafin2	70
295	15	8	23.103723264066613	Phafin2	75
296	16	8	21.313931166289475	Phafin2	80
297	17	8	25.717846740337315	Phafin2	85
298	18	8	31.054916317102325	Phafin2	90
299	19	8	39.16560252876572	Phafin2	95
300	20	8	34.23457736863493	Phafin2	100
301	21	8	42.806399450445745	Phafin2	105
302	22	8	51.17860003094644	Phafin2	110
303	23	8	41.966934925771056	Phafin2	115
304	24	8	49.63127834276746	Phafin2	120
305	25	8	56.40293617042982	Phafin2	125
306	26	8	64.47740485246881	Phafin2	130
307	27	8	64.24785712949722	Phafin2	135
308	28	8	71.13224839444119	Phafin2	140
309	29	8	61.08519961299954	Phafin2	145
310	30	8	79.77004419218756	Phafin2	150
311	31	8	69.57642493874475	Phafin2	155
312	32	8	77.38529840353809	Phafin2	160
313	33	8	75.42989187452072	Phafin2	165
314	34	8	63.90778642879854	Phafin2	170
315	35	8	76.43735132534053	Phafin2	175
316	36	8	63.189557108922955	Phafin2	180
317	37	8	92.06360002244467	Phafin2	185
318	38	8	87.2281347292102	Phafin2	190
319	39	8	100.0	Phafin2	195
320	0	9	22.599713664889514	Phafin2	0
321	1	9	47.57699292773807	Phafin2	5
322	2	9	56.69804255659424	Phafin2	10
323	3	9	82.25214405331799	Phafin2	15
324	4	9	100.0	Phafin2	20
325	5	9	83.74563846424732	Phafin2	25
326	6	9	77.60619541833067	Phafin2	30
327	7	9	70.8379530884056	Phafin2	35
328	8	9	41.34712826798014	Phafin2	40
329	9	9	9.176717357105412	Phafin2	45
330	10	9	6.24339714618315	Phafin2	50
331	11	9	5.274594140740945	Phafin2	55
332	12	9	0.0	Phafin2	60
333	13	9	5.6705731469335845	Phafin2	65
334	14	9	2.1241390339957746	Phafin2	70
335	15	9	0.2594239159017498	Phafin2	75
336	16	9	4.813259376244653	Phafin2	80
337	17	9	0.057666845562036446	Phafin2	85
338	18	9	6.3069075654288085	Phafin2	90
339	19	9	24.16625274686409	Phafin2	95
340	20	9	4.026991159288131	Phafin2	100
341	21	9	7.389045144682281	Phafin2	105
342	22	9	15.335536463130897	Phafin2	110
343	23	9	14.284000756589021	Phafin2	115
344	24	9	20.539085050139413	Phafin2	120
345	25	9	7.191132530713366	Phafin2	125
346	26	9	11.477547605903247	Phafin2	130
347	27	9	30.142537064403875	Phafin2	135
348	28	9	26.372970703704667	Phafin2	140
349	29	9	15.62771514731188	Phafin2	145
350	30	9	22.55358018843989	Phafin2	150
351	31	9	43.38084568813462	Phafin2	155
352	32	9	42.127552911253034	Phafin2	160
353	33	9	39.9689675481749	Phafin2	165
354	34	9	38.79256389870934	Phafin2	170
355	35	9	32.795211960257554	Phafin2	175
356	36	9	37.642917665584584	Phafin2	180
357	37	9	23.96065122015358	Phafin2	185
358	38	9	32.22423330006598	Phafin2	190
359	39	9	31.711075263691274	Phafin2	195
360	0	10	9.387267787216686	Phafin2	0
361	1	10	40.70338179441952	Phafin2	5
362	2	10	30.68623452938371	Phafin2	10
363	3	10	49.359802683620664	Phafin2	15
364	4	10	52.27999665898558	Phafin2	20
365	5	10	16.815620224928864	Phafin2	25
366	6	10	18.848480084114954	Phafin2	30
367	7	10	5.791501048980237	Phafin2	35
368	8	10	8.625713036343349	Phafin2	40
369	9	10	0.0	Phafin2	45
370	10	10	13.787825933150232	Phafin2	50
371	11	10	12.32613213711915	Phafin2	55
372	12	10	27.51718411445921	Phafin2	60
373	13	10	25.63786351956212	Phafin2	65
374	14	10	19.011354535672705	Phafin2	70
375	15	10	39.30899961185273	Phafin2	75
376	16	10	29.617601249932417	Phafin2	80
377	17	10	31.186895362377214	Phafin2	85
378	18	10	39.19845134156465	Phafin2	90
379	19	10	33.61281573814306	Phafin2	95
380	20	10	45.361640241535675	Phafin2	100
381	21	10	39.87721772113338	Phafin2	105
382	22	10	60.33773724887117	Phafin2	110
383	23	10	62.948150404606686	Phafin2	115
384	24	10	59.382845856405176	Phafin2	120
385	25	10	59.038917904397834	Phafin2	125
386	26	10	72.03448123381696	Phafin2	130
387	27	10	91.75211638521897	Phafin2	135
388	28	10	75.01928453159469	Phafin2	140
389	29	10	71.5308724469491	Phafin2	145
390	30	10	84.71387651021219	Phafin2	150
391	31	10	68.29426475573746	Phafin2	155
392	32	10	100.0	Phafin2	160
393	33	10	94.93344994128658	Phafin2	165
394	34	10	82.62869046975645	Phafin2	170
395	35	10	96.56391409662407	Phafin2	175
396	36	10	88.19000545371468	Phafin2	180
397	37	10	71.60776491050504	Phafin2	185
398	38	10	88.81325203531648	Phafin2	190
399	39	10		Phafin2	195
400	0	11	43.75678164862576	Phafin2	0
401	1	11	39.254326272339824	Phafin2	5
402	2	11	65.36483871328589	Phafin2	10
403	3	11	94.37444768016347	Phafin2	15
404	4	11	100.0	Phafin2	20
405	5	11	13.628550228012552	Phafin2	25
406	6	11	4.586352060316128	Phafin2	30
407	7	11	3.127295506493604	Phafin2	35
408	8	11	1.4542091898563234	Phafin2	40
409	9	11	0.0	Phafin2	45
410	10	11	13.335098270982575	Phafin2	50
411	11	11	9.830081249277557	Phafin2	55
412	12	11	9.862521300435887	Phafin2	60
413	13	11	9.890486861779275	Phafin2	65
414	14	11	17.608981792555184	Phafin2	70
415	15	11	33.829007371721964	Phafin2	75
416	16	11	34.08554478777869	Phafin2	80
417	17	11	51.35856697006192	Phafin2	85
418	18	11	50.15157334248119	Phafin2	90
419	19	11	61.6223008572377	Phafin2	95
420	20	11	63.01573156044105	Phafin2	100
421	21	11	46.4694410989347	Phafin2	105
422	22	11	69.99780004250765	Phafin2	110
423	23	11	77.92137575646844	Phafin2	115
424	24	11	92.40306204253005	Phafin2	120
425	25	11	95.14368705418238	Phafin2	125
426	26	11	88.11016193924391	Phafin2	130
427	27	11	72.72425583641265	Phafin2	135
428	28	11	79.24507899338896	Phafin2	140
429	29	11	60.32619030750932	Phafin2	145
430	30	11	59.90223239754351	Phafin2	150
431	31	11	55.14808696916703	Phafin2	155
432	32	11	58.0844709102231	Phafin2	160
433	33	11	75.40447523556324	Phafin2	165
434	34	11	78.83939191683415	Phafin2	170
435	35	11	66.31082043499497	Phafin2	175
436	36	11	79.79991573044182	Phafin2	180
437	37	11	68.23112231390783	Phafin2	185
438	38	11	72.94798032715977	Phafin2	190
439	39	11	82.01851693035086	Phafin2	195
440	0	12		Phafin2	0
441	1	12		Phafin2	5
442	2	12	16.781566118312686	Phafin2	10
443	3	12	56.806923586071825	Phafin2	15
444	4	12	100.0	Phafin2	20
445	5	12	89.58046840290265	Phafin2	25
446	6	12	31.73854304875949	Phafin2	30
447	7	12	9.909662132142943	Phafin2	35
448	8	12	0.0	Phafin2	40
449	9	12	2.1271258413450758	Phafin2	45
450	10	12	0.47239239699096763	Phafin2	50
451	11	12	0.5459864780320998	Phafin2	55
452	12	12	1.7964813868933072	Phafin2	60
453	13	12	12.620251519483547	Phafin2	65
454	14	12	11.433981424672606	Phafin2	70
455	15	12	11.34134657523068	Phafin2	75
456	16	12	13.302243486092694	Phafin2	80
457	17	12	14.88700966243438	Phafin2	85
458	18	12	15.90327289652401	Phafin2	90
459	19	12	19.52253006476884	Phafin2	95
460	20	12	16.15835874621074	Phafin2	100
461	21	12	15.959941850097781	Phafin2	105
462	22	12	7.682496698088974	Phafin2	110
463	23	12	5.039758937827361	Phafin2	115
464	24	12	5.659339496900584	Phafin2	120
465	25	12	10.119261701761124	Phafin2	125
466	26	12	12.431355007570977	Phafin2	130
467	27	12	16.55126349098889	Phafin2	135
468	28	12	19.951400705415143	Phafin2	140
469	29	12	21.097926974119673	Phafin2	145
470	30	12	18.68760748211528	Phafin2	150
471	31	12	20.414121600996165	Phafin2	155
472	32	12	19.329855622618012	Phafin2	160
473	33	12	18.190885214389997	Phafin2	165
474	34	12	22.88866590705083	Phafin2	170
475	35	12	21.099891497843572	Phafin2	175
476	36	12	17.427743306263213	Phafin2	180
477	37	12	19.36763492500053	Phafin2	185
478	38	12	18.721608854259543	Phafin2	190
479	39	12	21.498387579374317	Phafin2	195
480	0	13	52.85676032622756	Phafin2	0
481	1	13	59.02322351670397	Phafin2	5
482	2	13	67.59509297122133	Phafin2	10
483	3	13	89.49336697876433	Phafin2	15
484	4	13	100.0	Phafin2	20
485	5	13	88.91516177491755	Phafin2	25
486	6	13	95.93259416257823	Phafin2	30
487	7	13	53.8606770537858	Phafin2	35
488	8	13	19.271842677353337	Phafin2	40
489	9	13	0.0	Phafin2	45
490	10	13	5.293255331605682	Phafin2	50
491	11	13	11.471064778044557	Phafin2	55
492	12	13	1.1573181081706712	Phafin2	60
493	13	13	8.82148708569147	Phafin2	65
494	14	13	8.61180827550526	Phafin2	70
495	15	13	18.987732428053413	Phafin2	75
496	16	13	23.656943681723906	Phafin2	80
497	17	13	22.47693306162834	Phafin2	85
498	18	13	30.373927211498756	Phafin2	90
499	19	13	50.3151989906371	Phafin2	95
500	20	13	39.91612847592551	Phafin2	100
501	21	13	50.11641258617482	Phafin2	105
502	22	13		Phafin2	110
503	23	13		Phafin2	115
504	24	13		Phafin2	120
505	25	13		Phafin2	125
506	26	13		Phafin2	130
507	27	13		Phafin2	135
508	28	13		Phafin2	140
509	29	13		Phafin2	145
510	30	13		Phafin2	150
511	31	13		Phafin2	155
512	32	13		Phafin2	160
513	33	13		Phafin2	165
514	34	13		Phafin2	170
515	35	13		Phafin2	175
516	36	13		Phafin2	180
517	37	13		Phafin2	185
518	38	13		Phafin2	190
519	39	13		Phafin2	195
520	0	14	23.297126296927207	Phafin2	0
521	1	14	39.62679468176892	Phafin2	5
522	2	14	46.42944052385906	Phafin2	10
523	3	14	60.5529500254408	Phafin2	15
524	4	14	86.56726323474105	Phafin2	20
525	5	14	42.979448266707955	Phafin2	25
526	6	14	39.46751321814925	Phafin2	30
527	7	14	0.0	Phafin2	35
528	8	14	4.465411587726485	Phafin2	40
529	9	14	1.1337743070150275	Phafin2	45
530	10	14	7.2583678074464215	Phafin2	50
531	11	14	11.116518815122902	Phafin2	55
532	12	14	27.113244696148485	Phafin2	60
533	13	14	25.592327942835652	Phafin2	65
534	14	14	22.979669490962994	Phafin2	70
535	15	14	39.578125345662905	Phafin2	75
536	16	14	46.82321969780768	Phafin2	80
537	17	14	63.08983916996657	Phafin2	85
538	18	14	54.296175032630565	Phafin2	90
539	19	14	70.87472070437805	Phafin2	95
540	20	14	69.1253899077495	Phafin2	100
541	21	14	60.53248678185078	Phafin2	105
542	22	14	50.39046081012323	Phafin2	110
543	23	14	45.16403778510277	Phafin2	115
544	24	14	53.15576399796475	Phafin2	120
545	25	14	45.274649912616425	Phafin2	125
546	26	14	46.30444881976859	Phafin2	130
547	27	14	30.03119261995886	Phafin2	135
548	28	14	79.34318518682387	Phafin2	140
549	29	14	49.37393535827268	Phafin2	145
550	30	14	100.0	Phafin2	150
551	31	14	57.84295290135609	Phafin2	155
552	32	14	54.65566444704994	Phafin2	160
553	33	14	47.23137844833309	Phafin2	165
554	34	14	37.822157821383534	Phafin2	170
555	35	14	65.2888082649382	Phafin2	175
556	36	14	68.22002964405019	Phafin2	180
557	37	14	52.40249540959674	Phafin2	185
558	38	14	52.347189345839894	Phafin2	190
559	39	14	51.2543415260049	Phafin2	195
560	0	15	73.61143616772296	Phafin2	0
561	1	15	86.99856767054547	Phafin2	5
562	2	15	93.51707093307373	Phafin2	10
563	3	15	95.24897256106124	Phafin2	15
564	4	15	100.0	Phafin2	20
565	5	15	84.76394648892054	Phafin2	25
566	6	15	80.52780872316725	Phafin2	30
567	7	15	41.95180632658983	Phafin2	35
568	8	15	18.407305816381	Phafin2	40
569	9	15	8.600997949802936	Phafin2	45
570	10	15	20.028272123873094	Phafin2	50
571	11	15	14.328911523230895	Phafin2	55
572	12	15	0.0	Phafin2	60
573	13	15	0.6553141295088111	Phafin2	65
574	14	15	8.922569954783329	Phafin2	70
575	15	15	24.35194113406792	Phafin2	75
576	16	15	33.08166150216722	Phafin2	80
577	17	15	32.04018011776933	Phafin2	85
578	18	15	39.383443020436445	Phafin2	90
579	19	15	31.57771557494452	Phafin2	95
580	20	15	64.53673971858937	Phafin2	100
581	21	15	67.59097164362146	Phafin2	105
582	22	15	58.45776500435317	Phafin2	110
583	23	15	63.530364448272316	Phafin2	115
584	24	15	63.74100113275728	Phafin2	120
585	25	15	53.255975060616564	Phafin2	125
586	26	15	34.88986041809044	Phafin2	130
587	27	15	40.489051573221985	Phafin2	135
588	28	15	52.27908892612738	Phafin2	140
589	29	15	57.26415712560502	Phafin2	145
590	30	15	45.89539314166955	Phafin2	150
591	31	15	49.01375223508925	Phafin2	155
592	32	15	64.67716417491269	Phafin2	160
593	33	15	40.41883934506034	Phafin2	165
594	34	15	45.90709517969651	Phafin2	170
595	35	15	75.60686769207724	Phafin2	175
596	36	15	82.29434838371449	Phafin2	180
597	37	15	53.23257098456268	Phafin2	185
598	38	15	57.07692451717392	Phafin2	190
599	39	15	67.68458794783699	Phafin2	195
600	0	16		Phafin2	0
601	1	16	11.017656380395133	Phafin2	5
602	2	16	53.1308897577991	Phafin2	10
603	3	16	40.06512138175478	Phafin2	15
604	4	16	84.96793158738643	Phafin2	20
605	5	16	28.045327107185393	Phafin2	25
606	6	16	16.696672198936703	Phafin2	30
607	7	16	10.519752079289638	Phafin2	35
608	8	16	0.0	Phafin2	40
609	9	16	15.181627237521923	Phafin2	45
610	10	16	21.47270903072754	Phafin2	50
611	11	16	36.23238347070243	Phafin2	55
612	12	16	21.874267443059832	Phafin2	60
613	13	16	25.413982578037853	Phafin2	65
614	14	16	30.468742674430622	Phafin2	70
615	15	16	23.327660412388536	Phafin2	75
616	16	16	8.987125751310415	Phafin2	80
617	17	16	21.370268268211976	Phafin2	85
618	18	16	24.842705373803316	Phafin2	90
619	19	16	14.967603401877225	Phafin2	95
620	20	16	13.464513769726313	Phafin2	100
621	21	16	44.49867319286996	Phafin2	105
622	22	16	27.53546747681605	Phafin2	110
623	23	16	13.356212551689243	Phafin2	115
624	24	16	17.147692855870318	Phafin2	120
625	25	16	17.68122872654649	Phafin2	125
626	26	16	37.54512550751547	Phafin2	130
627	27	16	50.00445394619635	Phafin2	135
628	28	16	46.20687876827291	Phafin2	140
629	29	16	46.30931953078849	Phafin2	145
630	30	16	45.743902782075445	Phafin2	150
631	31	16	54.61663244160643	Phafin2	155
632	32	16	66.35512485114441	Phafin2	160
633	33	16	73.36422965484262	Phafin2	165
634	34	16	100.0	Phafin2	170
635	35	16	97.73786416870608	Phafin2	175
636	36	16	96.5013080536724	Phafin2	180
637	37	16	79.9366133130796	Phafin2	185
638	38	16	72.53509240766266	Phafin2	190
639	39	16	49.55038585239155	Phafin2	195
640	0	17	31.722860853253813	Phafin2	0
641	1	17	53.38848540233755	Phafin2	5
642	2	17	71.33031462789529	Phafin2	10
643	3	17	71.18876986608217	Phafin2	15
644	4	17	100.0	Phafin2	20
645	5	17	89.67616482406532	Phafin2	25
646	6	17	93.19760610703804	Phafin2	30
647	7	17	88.80009894391117	Phafin2	35
648	8	17	93.50680582944544	Phafin2	40
649	9	17	76.32904347348098	Phafin2	45
650	10	17	70.46318118416625	Phafin2	50
651	11	17	35.83281227454186	Phafin2	55
652	12	17	19.389227481671316	Phafin2	60
653	13	17	26.84884256237245	Phafin2	65
654	14	17	10.061702522382618	Phafin2	70
655	15	17	17.443674117234774	Phafin2	75
656	16	17	22.743357359296947	Phafin2	80
657	17	17	16.065330465792186	Phafin2	85
658	18	17	14.858764437909263	Phafin2	90
659	19	17	0.0	Phafin2	95
660	20	17	18.315617334423536	Phafin2	100
661	21	17	38.237699004376886	Phafin2	105
662	22	17	14.665342833781086	Phafin2	110
663	23	17	11.457567491428307	Phafin2	115
664	24	17	10.207713502408321	Phafin2	120
665	25	17	9.10833671162658	Phafin2	125
666	26	17	19.432171887561225	Phafin2	130
667	27	17	32.79647100050159	Phafin2	135
668	28	17	47.50475824017257	Phafin2	140
669	29	17	43.712938977717	Phafin2	145
670	30	17	49.71244425816118	Phafin2	150
671	31	17	67.2763627118877	Phafin2	155
672	32	17	39.86958642819351	Phafin2	160
673	33	17	56.38566137820621	Phafin2	165
674	34	17	55.89643870630838	Phafin2	170
675	35	17	71.37772525199777	Phafin2	175
676	36	17	51.653531404385156	Phafin2	180
677	37	17	71.08158062898094	Phafin2	185
678	38	17	59.597902938771576	Phafin2	190
679	39	17		Phafin2	195
0	0	1	73.7019586104952	Phafin2-R176A	0
1	1	1	84.60827790096086	Phafin2-R176A	5
2	2	1	56.587213599408734	Phafin2-R176A	10
3	3	1	72.04822616407984	Phafin2-R176A	15
4	4	1	55.24182372505545	Phafin2-R176A	20
5	5	1	74.12694013303769	Phafin2-R176A	25
6	6	1	76.02434405025872	Phafin2-R176A	30
7	7	1	82.65544161123428	Phafin2-R176A	35
8	8	1	80.82039911308203	Phafin2-R176A	40
9	9	1	100.0	Phafin2-R176A	45
10	10	1	65.38710273466373	Phafin2-R176A	50
11	11	1	62.520787139689595	Phafin2-R176A	55
12	12	1	72.95939578713973	Phafin2-R176A	60
13	13	1	57.824048410938666	Phafin2-R176A	65
14	14	1	61.96299889135256	Phafin2-R176A	70
15	15	1	51.38118994826315	Phafin2-R176A	75
16	16	1	43.58601256467113	Phafin2-R176A	80
17	17	1	71.33337952697707	Phafin2-R176A	85
18	18	1	68.01667590539545	Phafin2-R176A	90
19	19	1	49.446831116038446	Phafin2-R176A	95
20	20	1	48.492932372505535	Phafin2-R176A	100
21	21	1	41.1643107908352	Phafin2-R176A	105
22	22	1	60.088691796008895	Phafin2-R176A	110
23	23	1	37.524251662971174	Phafin2-R176A	115
24	24	1	9.939717294900223	Phafin2-R176A	120
25	25	1	37.02651515151517	Phafin2-R176A	125
26	26	1	14.954037324464137	Phafin2-R176A	130
27	27	1	1.930894308943119	Phafin2-R176A	135
28	28	1	2.5452697708795036	Phafin2-R176A	140
29	29	1	7.773235402808569	Phafin2-R176A	145
30	30	1	8.756005173688127	Phafin2-R176A	150
31	31	1	23.41209349593496	Phafin2-R176A	155
32	32	1	22.623337028824842	Phafin2-R176A	160
33	33	1	28.164264597191433	Phafin2-R176A	165
34	34	1	0.0	Phafin2-R176A	170
35	35	1	7.336705469327431	Phafin2-R176A	175
36	36	1	36.1384423503326	Phafin2-R176A	180
37	37	1	28.581162232076867	Phafin2-R176A	185
38	38	1	29.58587398373981	Phafin2-R176A	190
39	39	1	16.993486696230605	Phafin2-R176A	195
40	0	2		Phafin2-R176A	0
41	1	2	69.72539489671931	Phafin2-R176A	5
42	2	2	77.6298096395302	Phafin2-R176A	10
43	3	2	57.20858647225597	Phafin2-R176A	15
44	4	2	51.89955447549618	Phafin2-R176A	20
45	5	2	35.91251518833539	Phafin2-R176A	25
46	6	2	78.64074524098822	Phafin2-R176A	30
47	7	2	77.70109356014575	Phafin2-R176A	35
48	8	2	36.95909275010127	Phafin2-R176A	40
49	9	2	49.97164844066422	Phafin2-R176A	45
50	10	2	46.86107735925476	Phafin2-R176A	50
51	11	2	44.59781287970836	Phafin2-R176A	55
52	12	2	73.45159983799105	Phafin2-R176A	60
53	13	2	35.909275010125576	Phafin2-R176A	65
54	14	2	13.07411907654924	Phafin2-R176A	70
55	15	2	47.67922235722964	Phafin2-R176A	75
56	16	2	49.60064803564192	Phafin2-R176A	80
57	17	2	0.0	Phafin2-R176A	85
58	18	2	40.17334953422441	Phafin2-R176A	90
59	19	2	53.028756581612015	Phafin2-R176A	95
60	20	2	79.96759821790198	Phafin2-R176A	100
61	21	2	43.24665856622111	Phafin2-R176A	105
62	22	2	49.62008910490077	Phafin2-R176A	110
63	23	2	80.42608343458888	Phafin2-R176A	115
64	24	2	82.73309031996759	Phafin2-R176A	120
65	25	2	73.0708788983394	Phafin2-R176A	125
66	26	2	94.20494127176991	Phafin2-R176A	130
67	27	2	51.32604293236128	Phafin2-R176A	135
68	28	2	92.17010935601458	Phafin2-R176A	140
69	29	2	100.0	Phafin2-R176A	145
70	30	2		Phafin2-R176A	150
71	31	2		Phafin2-R176A	155
72	32	2		Phafin2-R176A	160
73	33	2		Phafin2-R176A	165
74	34	2		Phafin2-R176A	170
75	35	2		Phafin2-R176A	175
76	36	2		Phafin2-R176A	180
77	37	2		Phafin2-R176A	185
78	38	2		Phafin2-R176A	190
79	39	2		Phafin2-R176A	195
80	0	3	100.0	Phafin2-R176A	0
81	1	3	92.97642904857335	Phafin2-R176A	5
82	2	3	86.8623694274997	Phafin2-R176A	10
83	3	3	78.23485799437705	Phafin2-R176A	15
84	4	3	75.17966335601609	Phafin2-R176A	20
85	5	3	65.31377773862746	Phafin2-R176A	25
86	6	3	85.28705763174705	Phafin2-R176A	30
87	7	3	44.7114008236253	Phafin2-R176A	35
88	8	3	54.06490636951558	Phafin2-R176A	40
89	9	3	44.93822810456077	Phafin2-R176A	45
90	10	3	38.464474737019835	Phafin2-R176A	50
91	11	3	34.171639983263226	Phafin2-R176A	55
92	12	3	21.32029627019608	Phafin2-R176A	60
93	13	3	30.54754197038767	Phafin2-R176A	65
94	14	3	23.88146255881726	Phafin2-R176A	70
95	15	3	12.133424357873256	Phafin2-R176A	75
96	16	3	24.681597627489406	Phafin2-R176A	80
97	17	3	16.050415850015057	Phafin2-R176A	85
98	18	3	15.855153530504248	Phafin2-R176A	90
99	19	3	23.7544686442482	Phafin2-R176A	95
100	20	3	15.1776079631791	Phafin2-R176A	100
101	21	3	0.7553568675813139	Phafin2-R176A	105
102	22	3	8.58493543864285	Phafin2-R176A	110
103	23	3	13.021647690986374	Phafin2-R176A	115
104	24	3	9.161913570731203	Phafin2-R176A	120
105	25	3	4.346421781291516	Phafin2-R176A	125
106	26	3	11.018373743824641	Phafin2-R176A	130
107	27	3	4.999009007025042	Phafin2-R176A	135
108	28	3	0.0	Phafin2-R176A	140
109	29	3	1.4343705726471316	Phafin2-R176A	145
110	30	3	10.33422155666643	Phafin2-R176A	150
111	31	3	37.09323408722206	Phafin2-R176A	155
112	32	3	25.59771557767549	Phafin2-R176A	160
113	33	3	36.17638206816565	Phafin2-R176A	165
114	34	3	48.05508452803043	Phafin2-R176A	170
115	35	3	44.693049101866755	Phafin2-R176A	175
116	36	3	43.51633670270944	Phafin2-R176A	180
117	37	3	48.68858596313507	Phafin2-R176A	185
118	38	3	54.2491576559713	Phafin2-R176A	190
119	39	3		Phafin2-R176A	195
120	0	4	49.56160414760594	Phafin2-R176A	0
121	1	4	0.2477889600487867	Phafin2-R176A	5
122	2	4	0.0	Phafin2-R176A	10
123	3	4	52.88197621225984	Phafin2-R176A	15
124	4	4	29.021805428484292	Phafin2-R176A	20
125	5	4	47.45158584934433	Phafin2-R176A	25
126	6	4	38.443504117108844	Phafin2-R176A	30
127	7	4	40.12084476974689	Phafin2-R176A	35
128	8	4	13.841872522110402	Phafin2-R176A	40
129	9	4	0.781488258615425	Phafin2-R176A	45
130	10	4	72.80992680695331	Phafin2-R176A	50
131	11	4	18.26014028667279	Phafin2-R176A	55
132	12	4	53.177416895394934	Phafin2-R176A	60
133	13	4	62.81450137236965	Phafin2-R176A	65
134	14	4	30.05680085391889	Phafin2-R176A	70
135	15	4	67.71119243671852	Phafin2-R176A	75
136	16	4	68.0218816712412	Phafin2-R176A	80
137	17	4	100.0	Phafin2-R176A	85
138	18	4	56.49207075327845	Phafin2-R176A	90
139	19	4	80.85925587069228	Phafin2-R176A	95
140	20	4	83.97567856053672	Phafin2-R176A	100
141	21	4	85.95989630985059	Phafin2-R176A	105
142	22	4	79.69083562061604	Phafin2-R176A	110
143	23	4	30.44563891430317	Phafin2-R176A	115
144	24	4	42.99329063738947	Phafin2-R176A	120
145	25	4	8.552531259530335	Phafin2-R176A	125
146	26	4	20.042314730100667	Phafin2-R176A	130
147	27	4	24.081274778895978	Phafin2-R176A	135
148	28	4	52.060460506251935	Phafin2-R176A	140
149	29	4	30.889752973467555	Phafin2-R176A	145
150	30	4	45.13571210734982	Phafin2-R176A	150
151	31	4	38.03369929856665	Phafin2-R176A	155
152	32	4	24.538731320524544	Phafin2-R176A	160
153	33	4	10.973238792314739	Phafin2-R176A	165
154	34	4	5.7868252516011	Phafin2-R176A	170
155	35	4	9.53034461726136	Phafin2-R176A	175
156	36	4	54.78995120463557	Phafin2-R176A	180
157	37	4	52.8648215919488	Phafin2-R176A	185
158	38	4	52.365431534004294	Phafin2-R176A	190
159	39	4	52.17101250381215	Phafin2-R176A	195
160	0	5		Phafin2-R176A	0
161	1	5		Phafin2-R176A	5
162	2	5		Phafin2-R176A	10
163	3	5	40.488966022354525	Phafin2-R176A	15
164	4	5	44.24577269687607	Phafin2-R176A	20
165	5	5	28.040314619622308	Phafin2-R176A	25
166	6	5	7.473808234881998	Phafin2-R176A	30
167	7	5	0.0	Phafin2-R176A	35
168	8	5	10.22513772569499	Phafin2-R176A	40
169	9	5	16.485686080947655	Phafin2-R176A	45
170	10	5	14.154698595675594	Phafin2-R176A	50
171	11	5	18.41782632232593	Phafin2-R176A	55
172	12	5	8.024711014871222	Phafin2-R176A	60
173	13	5	26.871636467853357	Phafin2-R176A	65
174	14	5	34.876444925644016	Phafin2-R176A	70
175	15	5	24.301818297614883	Phafin2-R176A	75
176	16	5	42.89080661083338	Phafin2-R176A	80
177	17	5	63.04095150144886	Phafin2-R176A	85
178	18	5	44.266471356239826	Phafin2-R176A	90
179	19	5	40.31541572461231	Phafin2-R176A	95
180	20	5	47.92296914307549	Phafin2-R176A	100
181	21	5	34.80718402700377	Phafin2-R176A	105
182	22	5	45.148552686049086	Phafin2-R176A	110
183	23	5	19.92723625131357	Phafin2-R176A	115
184	24	5	17.83746775785753	Phafin2-R176A	120
185	25	5	38.407158551730696	Phafin2-R176A	125
186	26	5	18.346973219119185	Phafin2-R176A	130
187	27	5	30.630831449224587	Phafin2-R176A	135
188	28	5	28.873833710155033	Phafin2-R176A	140
189	29	5	17.336719421711287	Phafin2-R176A	145
190	30	5	35.3708244435245	Phafin2-R176A	150
191	31	5	10.911377893831812	Phafin2-R176A	155
192	32	5	32.85434512626178	Phafin2-R176A	160
193	33	5	39.266152915326536	Phafin2-R176A	165
194	34	5	57.71423112441488	Phafin2-R176A	170
195	35	5	100.0	Phafin2-R176A	175
196	36	5	69.72502627137536	Phafin2-R176A	180
197	37	5	71.85778428812533	Phafin2-R176A	185
198	38	5	67.48240613954081	Phafin2-R176A	190
199	39	5	55.73273254147693	Phafin2-R176A	195
200	0	6	30.170312913423125	Phafin2-R176A	0
201	1	6	29.03396510186751	Phafin2-R176A	5
202	2	6	0.0	Phafin2-R176A	10
203	3	6	40.01935690512332	Phafin2-R176A	15
204	4	6	32.93250149702692	Phafin2-R176A	20
205	5	6	33.56612680861737	Phafin2-R176A	25
206	6	6	38.66298096338909	Phafin2-R176A	30
207	7	6	52.49690150259714	Phafin2-R176A	35
208	8	6	20.16808478045929	Phafin2-R176A	40
209	9	6	100.0	Phafin2-R176A	45
210	10	6	90.05208260802962	Phafin2-R176A	50
211	11	6	93.81066440139814	Phafin2-R176A	55
212	12	6	67.37108161929572	Phafin2-R176A	60
213	13	6	73.06326505034194	Phafin2-R176A	65
214	14	6	62.857023492877	Phafin2-R176A	70
215	15	6	50.382960353159156	Phafin2-R176A	75
216	16	6	58.70503697308137	Phafin2-R176A	80
217	17	6	64.77252155022347	Phafin2-R176A	85
218	18	6	30.390341043601815	Phafin2-R176A	90
219	19	6	25.206450444930304	Phafin2-R176A	95
220	20	6	30.01782506371074	Phafin2-R176A	100
221	21	6	45.77490286732866	Phafin2-R176A	105
222	22	6	23.789497138241753	Phafin2-R176A	110
223	23	6	38.36148672172014	Phafin2-R176A	115
224	24	6	52.38758372905905	Phafin2-R176A	120
225	25	6	78.21442994610703	Phafin2-R176A	125
226	26	6	87.59486972385083	Phafin2-R176A	130
227	27	6	68.23309055967913	Phafin2-R176A	135
228	28	6	43.55860685986434	Phafin2-R176A	140
229	29	6	64.59844866242389	Phafin2-R176A	145
230	30	6	54.55444303638819	Phafin2-R176A	150
231	31	6	55.95468534584806	Phafin2-R176A	155
232	32	6	56.9294935175257	Phafin2-R176A	160
233	33	6	87.29476806528433	Phafin2-R176A	165
234	34	6	58.705733264632634	Phafin2-R176A	170
235	35	6	45.280535865977825	Phafin2-R176A	175
236	36	6	35.04156860560654	Phafin2-R176A	180
237	37	6	41.84781851857016	Phafin2-R176A	185
238	38	6	45.02290799203445	Phafin2-R176A	190
239	39	6	56.699021014079044	Phafin2-R176A	195
240	0	7	85.02240855862367	Phafin2-R176A	0
241	1	7	74.42693524810048	Phafin2-R176A	5
242	2	7	52.436027179413024	Phafin2-R176A	10
243	3	7	65.71570847991259	Phafin2-R176A	15
244	4	7	41.82208086357281	Phafin2-R176A	20
245	5	7	17.788700946139112	Phafin2-R176A	25
246	6	7	38.39493679019487	Phafin2-R176A	30
247	7	7	35.92678264501308	Phafin2-R176A	35
248	8	7	46.96239538656771	Phafin2-R176A	40
249	9	7	92.06062358440558	Phafin2-R176A	45
250	10	7	80.25717636097858	Phafin2-R176A	50
251	11	7	100.0	Phafin2-R176A	55
252	12	7	81.63863588903347	Phafin2-R176A	60
253	13	7	57.602043275022844	Phafin2-R176A	65
254	14	7	68.20554832698825	Phafin2-R176A	70
255	15	7	86.6769472957126	Phafin2-R176A	75
256	16	7	40.44784990281593	Phafin2-R176A	80
257	17	7	35.85369379788924	Phafin2-R176A	85
258	18	7	38.518625608404385	Phafin2-R176A	90
259	19	7	47.20093810740041	Phafin2-R176A	95
260	20	7	33.22892069458496	Phafin2-R176A	100
261	21	7	58.99233771866415	Phafin2-R176A	105
262	22	7	68.36618315583183	Phafin2-R176A	110
263	23	7	35.29548776765777	Phafin2-R176A	115
264	24	7	46.97685252116365	Phafin2-R176A	120
265	25	7	22.582847412976044	Phafin2-R176A	125
266	26	7	39.0463110211556	Phafin2-R176A	130
267	27	7	17.953351645703776	Phafin2-R176A	135
268	28	7	36.571731482820134	Phafin2-R176A	140
269	29	7	31.805696111030805	Phafin2-R176A	145
270	30	7	40.2735611135206	Phafin2-R176A	150
271	31	7	32.91487960419577	Phafin2-R176A	155
272	32	7	21.586108300001584	Phafin2-R176A	160
273	33	7	31.400093168200744	Phafin2-R176A	165
274	34	7	21.500168666570286	Phafin2-R176A	170
275	35	7	10.472587666457875	Phafin2-R176A	175
276	36	7	9.830851525227704	Phafin2-R176A	180
277	37	7	0.0	Phafin2-R176A	185
278	38	7	38.21582895603425	Phafin2-R176A	190
279	39	7	52.83841742566621	Phafin2-R176A	195
280	0	8		Phafin2-R176A	0
281	1	8	72.08830702092148	Phafin2-R176A	5
282	2	8	42.748042613271686	Phafin2-R176A	10
283	3	8	86.1083301245026	Phafin2-R176A	15
284	4	8	40.487742266718016	Phafin2-R176A	20
285	5	8	70.28879476318822	Phafin2-R176A	25
286	6	8	39.2478500834296	Phafin2-R176A	30
287	7	8	48.08111924014889	Phafin2-R176A	35
288	8	8	28.591965087922016	Phafin2-R176A	40
289	9	8	30.695674496213577	Phafin2-R176A	45
290	10	8	22.515723270440265	Phafin2-R176A	50
291	11	8	54.92234629700934	Phafin2-R176A	55
292	12	8	61.533821075600024	Phafin2-R176A	60
293	13	8	23.66705172635092	Phafin2-R176A	65
294	14	8	22.116544731100028	Phafin2-R176A	70
295	15	8	6.879733025285597	Phafin2-R176A	75
296	16	8	3.2563213964831625	Phafin2-R176A	80
297	17	8	0.0	Phafin2-R176A	85
298	18	8	24.238223591323315	Phafin2-R176A	90
299	19	8	42.98292902066482	Phafin2-R176A	95
300	20	8	51.034527018354495	Phafin2-R176A	100
301	21	8	43.13181876524195	Phafin2-R176A	105
302	22	8	40.33500192529839	Phafin2-R176A	110
303	23	8	62.182004877422635	Phafin2-R176A	115
304	24	8	65.46271338724164	Phafin2-R176A	120
305	25	8	56.221280965216245	Phafin2-R176A	125
306	26	8	60.05647542035686	Phafin2-R176A	130
307	27	8	74.37171094853025	Phafin2-R176A	135
308	28	8	57.38031061481196	Phafin2-R176A	140
309	29	8	77.75895263765882	Phafin2-R176A	145
310	30	8	54.548838403285814	Phafin2-R176A	150
311	31	8	76.69747144140673	Phafin2-R176A	155
312	32	8	100.0	Phafin2-R176A	160
313	33	8	64.19843409061738	Phafin2-R176A	165
314	34	8	95.40495443460398	Phafin2-R176A	170
315	35	8	97.39571300218194	Phafin2-R176A	175
316	36	8	75.29713772301363	Phafin2-R176A	180
317	37	8	85.16108330124493	Phafin2-R176A	185
318	38	8	59.463483506610174	Phafin2-R176A	190
319	39	8	28.462328327557422	Phafin2-R176A	195
320	0	9	100.0	Phafin2-R176A	0
321	1	9	92.74669932132355	Phafin2-R176A	5
322	2	9	75.08731383827319	Phafin2-R176A	10
323	3	9	79.73456593164943	Phafin2-R176A	15
324	4	9	78.52726347651367	Phafin2-R176A	20
325	5	9	67.2217383430636	Phafin2-R176A	25
326	6	9	59.962401152111525	Phafin2-R176A	30
327	7	9	62.11743603452881	Phafin2-R176A	35
328	8	9	77.33117168703272	Phafin2-R176A	40
329	9	9	98.40291132363468	Phafin2-R176A	45
330	10	9	90.16824622071212	Phafin2-R176A	50
331	11	9	90.46231060442734	Phafin2-R176A	55
332	12	9	82.17590396771324	Phafin2-R176A	60
333	13	9	88.77639896171989	Phafin2-R176A	65
334	14	9	59.668336768396244	Phafin2-R176A	70
335	15	9	63.404075508145006	Phafin2-R176A	75
336	16	9	54.17942239201112	Phafin2-R176A	80
337	17	9	32.66529264149152	Phafin2-R176A	85
338	18	9	11.441777839101057	Phafin2-R176A	90
339	19	9	6.044273505747637	Phafin2-R176A	95
340	20	9	0.0	Phafin2-R176A	100
341	21	9	4.987021498607256	Phafin2-R176A	105
342	22	9	29.383154681315265	Phafin2-R176A	110
343	23	9	19.401350454031956	Phafin2-R176A	115
344	24	9	29.23051715663022	Phafin2-R176A	120
345	25	9	77.52002828537185	Phafin2-R176A	125
346	26	9	55.81790429540966	Phafin2-R176A	130
347	27	9	49.95990031131156	Phafin2-R176A	135
348	28	9	54.808082027578244	Phafin2-R176A	140
349	29	9	61.48187752778951	Phafin2-R176A	145
350	30	9	49.01389260182303	Phafin2-R176A	150
351	31	9	56.213727028914896	Phafin2-R176A	155
352	32	9	63.70158932744629	Phafin2-R176A	160
353	33	9	70.14772207897485	Phafin2-R176A	165
354	34	9	70.23395796862738	Phafin2-R176A	170
355	35	9	58.2169867455438	Phafin2-R176A	175
356	36	9	56.98898767689137	Phafin2-R176A	180
357	37	9	83.66433542311646	Phafin2-R176A	185
358	38	9	45.77573494536958	Phafin2-R176A	190
359	39	9	52.92900199204903	Phafin2-R176A	195
360	0	10	29.990092858462237	Phafin2-R176A	0
361	1	10	7.467298037042591	Phafin2-R176A	5
362	2	10	0.13685288734400794	Phafin2-R176A	10
363	3	10	0.0	Phafin2-R176A	15
364	4	10	4.583312343626641	Phafin2-R176A	20
365	5	10	12.640840931607125	Phafin2-R176A	25
366	6	10	30.433395462865004	Phafin2-R176A	30
367	7	10	27.734119187950196	Phafin2-R176A	35
368	8	10	19.19634611186672	Phafin2-R176A	40
369	9	10	47.54840226352995	Phafin2-R176A	45
370	10	10	30.704582472755384	Phafin2-R176A	50
371	11	10	42.363105133242655	Phafin2-R176A	55
372	12	10	51.88151730391415	Phafin2-R176A	60
373	13	10	78.68873104629486	Phafin2-R176A	65
374	14	10	41.96765905999697	Phafin2-R176A	70
375	15	10	60.23877890282605	Phafin2-R176A	75
376	16	10	78.8474132285527	Phafin2-R176A	80
377	17	10	100.0	Phafin2-R176A	85
378	18	10	95.44691283394623	Phafin2-R176A	90
379	19	10	59.759374002988906	Phafin2-R176A	95
380	20	10	61.49144459557034	Phafin2-R176A	100
381	21	10	52.2156734337481	Phafin2-R176A	105
382	22	10	59.64435041055868	Phafin2-R176A	110
383	23	10	57.10459590616765	Phafin2-R176A	115
384	24	10	75.59232952160264	Phafin2-R176A	120
385	25	10	48.12100146088358	Phafin2-R176A	125
386	26	10	55.250785015028605	Phafin2-R176A	130
387	27	10	57.227175792991126	Phafin2-R176A	135
388	28	10	62.193340385874784	Phafin2-R176A	140
389	29	10	60.395781908552046	Phafin2-R176A	145
390	30	10	57.356472385941935	Phafin2-R176A	150
391	31	10	73.19194666935334	Phafin2-R176A	155
392	32	10	24.751901667422295	Phafin2-R176A	160
393	33	10	49.77499034473497	Phafin2-R176A	165
394	34	10	54.62948969825199	Phafin2-R176A	170
395	35	10	72.62438500159523	Phafin2-R176A	175
396	36	10	65.01939448894262	Phafin2-R176A	180
397	37	10	63.065672594159835	Phafin2-R176A	185
398	38	10	54.07620103101436	Phafin2-R176A	190
399	39	10		Phafin2-R176A	195
400	0	11	42.826201876452316	Phafin2-R176A	0
401	1	11	44.272903252796254	Phafin2-R176A	5
402	2	11	33.06343960478127	Phafin2-R176A	10
403	3	11	22.922648634875227	Phafin2-R176A	15
404	4	11	13.693842391697045	Phafin2-R176A	20
405	5	11	7.311470546848556	Phafin2-R176A	25
406	6	11	5.949958736304072	Phafin2-R176A	30
407	7	11	0.0	Phafin2-R176A	35
408	8	11	9.468211741708277	Phafin2-R176A	40
409	9	11	6.4715546715447765	Phafin2-R176A	45
410	10	11	6.883621165043374	Phafin2-R176A	50
411	11	11	7.328204211559153	Phafin2-R176A	55
412	12	11	6.376096720582031	Phafin2-R176A	60
413	13	11	10.884868583685433	Phafin2-R176A	65
414	14	11	1.073426560128998	Phafin2-R176A	70
415	15	11	1.2536937663295775	Phafin2-R176A	75
416	16	11	0.7440776137794037	Phafin2-R176A	80
417	17	11	27.86174189843426	Phafin2-R176A	85
418	18	11	44.47636940325471	Phafin2-R176A	90
419	19	11	43.721262783188756	Phafin2-R176A	95
420	20	11	32.493924538778366	Phafin2-R176A	100
421	21	11	7.039358340020454	Phafin2-R176A	105
422	22	11	75.83031303362327	Phafin2-R176A	110
423	23	11	85.66362291447199	Phafin2-R176A	115
424	24	11	88.82210212859825	Phafin2-R176A	120
425	25	11	87.86486044503944	Phafin2-R176A	125
426	26	11	97.76719669281935	Phafin2-R176A	130
427	27	11	79.98672716140001	Phafin2-R176A	135
428	28	11	100.0	Phafin2-R176A	140
429	29	11	68.41178506368303	Phafin2-R176A	145
430	30	11	74.51310740350571	Phafin2-R176A	150
431	31	11	59.351646554576476	Phafin2-R176A	155
432	32	11	47.0436558493666	Phafin2-R176A	160
433	33	11	76.2381961109442	Phafin2-R176A	165
434	34	11	79.73191908512493	Phafin2-R176A	170
435	35	11	77.259900434695	Phafin2-R176A	175
436	36	11	82.73770360876692	Phafin2-R176A	180
437	37	11	78.34606739863771	Phafin2-R176A	185
438	38	11	66.86563247547949	Phafin2-R176A	190
439	39	11	77.8307465876635	Phafin2-R176A	195
440	0	12		Phafin2-R176A	0
441	1	12		Phafin2-R176A	5
442	2	12	16.441420050906046	Phafin2-R176A	10
443	3	12	9.368233104129473	Phafin2-R176A	15
444	4	12	0.0	Phafin2-R176A	20
445	5	12	4.972600007597914	Phafin2-R176A	25
446	6	12	13.555873190745727	Phafin2-R176A	30
447	7	12	19.126809254264312	Phafin2-R176A	35
448	8	12	16.994406032747012	Phafin2-R176A	40
449	9	12	19.12039851080801	Phafin2-R176A	45
450	10	12	12.725563195684384	Phafin2-R176A	50
451	11	12	27.270352923298997	Phafin2-R176A	55
452	12	12	29.172681685218244	Phafin2-R176A	60
453	13	12	37.1937089237549	Phafin2-R176A	65
454	14	12	44.44639668730767	Phafin2-R176A	70
455	15	12	46.42256771644568	Phafin2-R176A	75
456	16	12	51.366912965847334	Phafin2-R176A	80
457	17	12	47.61187934505944	Phafin2-R176A	85
458	18	12	43.23666565361089	Phafin2-R176A	90
459	19	12	49.861100558446964	Phafin2-R176A	95
460	20	12	34.76664893819092	Phafin2-R176A	100
461	21	12	32.63828211070167	Phafin2-R176A	105
462	22	12	23.513894692854134	Phafin2-R176A	110
463	23	12	11.827346806974885	Phafin2-R176A	115
464	24	12	26.883096531550343	Phafin2-R176A	120
465	25	12	26.341269992022166	Phafin2-R176A	125
466	26	12	37.16949055958666	Phafin2-R176A	130
467	27	12	33.894550393192276	Phafin2-R176A	135
468	28	12	59.8321809824108	Phafin2-R176A	140
469	29	12	62.756429738251704	Phafin2-R176A	145
470	30	12	40.936395927515846	Phafin2-R176A	150
471	31	12	44.79020248451923	Phafin2-R176A	155
472	32	12	36.280771568590204	Phafin2-R176A	160
473	33	12	46.82834403373473	Phafin2-R176A	165
474	34	12	84.4278292747787	Phafin2-R176A	170
475	35	12	100.0	Phafin2-R176A	175
476	36	12	45.57350036090109	Phafin2-R176A	180
477	37	12	44.83317820917068	Phafin2-R176A	185
478	38	12	49.51420810697869	Phafin2-R176A	190
479	39	12	63.880446757588416	Phafin2-R176A	195
480	0	13	39.07380334826687	Phafin2-R176A	0
481	1	13	41.8231549162933	Phafin2-R176A	5
482	2	13	46.8455552935628	Phafin2-R176A	10
483	3	13	78.25135581230839	Phafin2-R176A	15
484	4	13	100.0	Phafin2-R176A	20
485	5	13	73.27234142890825	Phafin2-R176A	25
486	6	13	73.07238858759725	Phafin2-R176A	30
487	7	13	78.0929026173072	Phafin2-R176A	35
488	8	13	80.40556472530065	Phafin2-R176A	40
489	9	13	57.13086536194293	Phafin2-R176A	45
490	10	13	59.45390238151376	Phafin2-R176A	50
491	11	13	31.687809478896423	Phafin2-R176A	55
492	12	13	42.785192171657584	Phafin2-R176A	60
493	13	13	20.076397076161236	Phafin2-R176A	65
494	14	13	72.74605045979719	Phafin2-R176A	70
495	15	13	68.38481490214573	Phafin2-R176A	75
496	16	13	0.0	Phafin2-R176A	80
497	17	13	30.66069323272812	Phafin2-R176A	85
498	18	13	6.345673190285265	Phafin2-R176A	90
499	19	13	18.83235086064601	Phafin2-R176A	95
500	20	13	41.6439518981372	Phafin2-R176A	100
501	21	13	30.3409573213864	Phafin2-R176A	105
502	22	13		Phafin2-R176A	110
503	23	13		Phafin2-R176A	115
504	24	13		Phafin2-R176A	120
505	25	13		Phafin2-R176A	125
506	26	13		Phafin2-R176A	130
507	27	13		Phafin2-R176A	135
508	28	13		Phafin2-R176A	140
509	29	13		Phafin2-R176A	145
510	30	13		Phafin2-R176A	150
511	31	13		Phafin2-R176A	155
512	32	13		Phafin2-R176A	160
513	33	13		Phafin2-R176A	165
514	34	13		Phafin2-R176A	170
515	35	13		Phafin2-R176A	175
516	36	13		Phafin2-R176A	180
517	37	13		Phafin2-R176A	185
518	38	13		Phafin2-R176A	190
519	39	13		Phafin2-R176A	195
520	0	14	100.0	Phafin2-R176A	0
521	1	14	86.52937367207022	Phafin2-R176A	5
522	2	14	84.35598417990803	Phafin2-R176A	10
523	3	14	55.654505461570956	Phafin2-R176A	15
524	4	14	74.72745663657135	Phafin2-R176A	20
525	5	14	44.706209760718416	Phafin2-R176A	25
526	6	14	50.483005175246554	Phafin2-R176A	30
527	7	14	54.38290402513232	Phafin2-R176A	35
528	8	14	62.45136499135672	Phafin2-R176A	40
529	9	14	63.149782446976445	Phafin2-R176A	45
530	10	14	73.53292195385626	Phafin2-R176A	50
531	11	14	50.716881365365964	Phafin2-R176A	55
532	12	14	41.62086368282747	Phafin2-R176A	60
533	13	14	34.17696453323771	Phafin2-R176A	65
534	14	14	30.469197381871115	Phafin2-R176A	70
535	15	14	31.56900417980102	Phafin2-R176A	75
536	16	14	39.71292634237973	Phafin2-R176A	80
537	17	14	33.984297648928816	Phafin2-R176A	85
538	18	14	35.56844758657968	Phafin2-R176A	90
539	19	14	35.62678283766208	Phafin2-R176A	95
540	20	14	37.79160935718832	Phafin2-R176A	100
541	21	14	35.32600842382433	Phafin2-R176A	105
542	22	14	29.055236525359778	Phafin2-R176A	110
543	23	14	28.401239490289054	Phafin2-R176A	115
544	24	14	41.35113004479505	Phafin2-R176A	120
545	25	14	39.56896136493783	Phafin2-R176A	125
546	26	14	30.258334180710833	Phafin2-R176A	130
547	27	14	48.82928108492862	Phafin2-R176A	135
548	28	14	41.07122787675742	Phafin2-R176A	140
549	29	14	38.75494377873277	Phafin2-R176A	145
550	30	14	31.180459296444752	Phafin2-R176A	150
551	31	14	43.049809741451725	Phafin2-R176A	155
552	32	14	25.71407163996982	Phafin2-R176A	160
553	33	14	6.796859529785772	Phafin2-R176A	165
554	34	14	43.02090970880541	Phafin2-R176A	170
555	35	14	17.663271804807028	Phafin2-R176A	175
556	36	14	18.382026320437138	Phafin2-R176A	180
557	37	14	12.918314592910928	Phafin2-R176A	185
558	38	14	0.0	Phafin2-R176A	190
559	39	14	12.415239950548832	Phafin2-R176A	195
560	0	15	100.0	Phafin2-R176A	0
561	1	15	97.58082930652496	Phafin2-R176A	5
562	2	15	70.92058084782057	Phafin2-R176A	10
563	3	15	23.557908898475045	Phafin2-R176A	15
564	4	15	10.92329624349693	Phafin2-R176A	20
565	5	15	23.764032115725232	Phafin2-R176A	25
566	6	15	5.5684125426594635	Phafin2-R176A	30
567	7	15	7.916612667320814	Phafin2-R176A	35
568	8	15	21.836101185517055	Phafin2-R176A	40
569	9	15	35.45936472083879	Phafin2-R176A	45
570	10	15	26.3479779559242	Phafin2-R176A	50
571	11	15	12.453174852967498	Phafin2-R176A	55
572	12	15	32.31629422546423	Phafin2-R176A	60
573	13	15	14.836551694345188	Phafin2-R176A	65
574	14	15	20.701189219879172	Phafin2-R176A	70
575	15	15	32.95626361554934	Phafin2-R176A	75
576	16	15	34.61512351964649	Phafin2-R176A	80
577	17	15	8.306642228105568	Phafin2-R176A	85
578	18	15	14.567480668234186	Phafin2-R176A	90
579	19	15	28.124093582409177	Phafin2-R176A	95
580	20	15	64.03705280827455	Phafin2-R176A	100
581	21	15	83.66010651756677	Phafin2-R176A	105
582	22	15	31.153611167681873	Phafin2-R176A	110
583	23	15	47.74899869784436	Phafin2-R176A	115
584	24	15	38.84250087941792	Phafin2-R176A	120
585	25	15	38.61416078845216	Phafin2-R176A	125
586	26	15	16.24979171680893	Phafin2-R176A	130
587	27	15	0.39990372688054593	Phafin2-R176A	135
588	28	15	18.17463697011213	Phafin2-R176A	140
589	29	15	34.09240985194922	Phafin2-R176A	145
590	30	15	36.910250001542835	Phafin2-R176A	150
591	31	15	16.37198452224464	Phafin2-R176A	155
592	32	15	26.840451989953035	Phafin2-R176A	160
593	33	15	0.0	Phafin2-R176A	165
594	34	15	32.563765513240654	Phafin2-R176A	170
595	35	15	42.10899845099018	Phafin2-R176A	175
596	36	15	39.08133227186048	Phafin2-R176A	180
597	37	15	41.003091848258755	Phafin2-R176A	185
598	38	15	68.51005004967939	Phafin2-R176A	190
599	39	15	57.75461462981133	Phafin2-R176A	195
600	0	16		Phafin2-R176A	0
601	1	16	29.377612019256173	Phafin2-R176A	5
602	2	16	27.262868327778676	Phafin2-R176A	10
603	3	16	0.0	Phafin2-R176A	15
604	4	16	93.43358197111573	Phafin2-R176A	20
605	5	16	57.60064540020101	Phafin2-R176A	25
606	6	16	42.177167645347346	Phafin2-R176A	30
607	7	16	62.47950060836905	Phafin2-R176A	35
608	8	16	77.79320742739256	Phafin2-R176A	40
609	9	16	99.97883933767132	Phafin2-R176A	45
610	10	16	69.29852404380256	Phafin2-R176A	50
611	11	16	100.0	Phafin2-R176A	55
612	12	16	96.16859757710418	Phafin2-R176A	60
613	13	16	85.72448817647994	Phafin2-R176A	65
614	14	16	53.76792043590963	Phafin2-R176A	70
615	15	16	49.82806961857911	Phafin2-R176A	75
616	16	16	16.3638046870867	Phafin2-R176A	80
617	17	16	36.75607046500558	Phafin2-R176A	85
618	18	16	40.80833730095753	Phafin2-R176A	90
619	19	16	36.74284505105009	Phafin2-R176A	95
620	20	16	53.95836639686825	Phafin2-R176A	100
621	21	16	90.56234460138606	Phafin2-R176A	105
622	22	16	30.862826006454032	Phafin2-R176A	110
623	23	16	48.71184468073852	Phafin2-R176A	115
624	24	16	52.918848859969316	Phafin2-R176A	120
625	25	16	52.03803629053589	Phafin2-R176A	125
626	26	16	63.22144633127016	Phafin2-R176A	130
627	27	16	49.26466698407662	Phafin2-R176A	135
628	28	16	42.136168862085384	Phafin2-R176A	140
629	29	16	38.820557583452356	Phafin2-R176A	145
630	30	16	43.50103158228854	Phafin2-R176A	150
631	31	16	42.37819393747023	Phafin2-R176A	155
632	32	16	51.02496958154795	Phafin2-R176A	160
633	33	16	54.421255885309236	Phafin2-R176A	165
634	34	16	78.71237369729678	Phafin2-R176A	170
635	35	16	95.09204888113003	Phafin2-R176A	175
636	36	16	41.00936359308046	Phafin2-R176A	180
637	37	16	27.11342115008202	Phafin2-R176A	185
638	38	16	43.95730836375179	Phafin2-R176A	190
639	39	16	52.254933079405404	Phafin2-R176A	195
640	0	17	58.77054717405989	Phafin2-R176A	0
641	1	17	42.78878630938978	Phafin2-R176A	5
642	2	17	60.29610448097276	Phafin2-R176A	10
643	3	17	100.0	Phafin2-R176A	15
644	4	17	53.540869173609615	Phafin2-R176A	20
645	5	17	52.88786309389776	Phafin2-R176A	25
646	6	17	37.48029723035346	Phafin2-R176A	30
647	7	17	57.53771673046615	Phafin2-R176A	35
648	8	17	52.91600990767849	Phafin2-R176A	40
649	9	17	31.603242512947567	Phafin2-R176A	45
650	10	17	79.53163701868951	Phafin2-R176A	50
651	11	17	17.59175861292502	Phafin2-R176A	55
652	12	17	54.52037829317724	Phafin2-R176A	60
653	13	17	34.175861292501686	Phafin2-R176A	65
654	14	17	59.384147714478694	Phafin2-R176A	70
655	15	17	43.39112812429633	Phafin2-R176A	75
656	16	17	53.06237333933801	Phafin2-R176A	80
657	17	17	22.821436613375383	Phafin2-R176A	85
658	18	17	8.365233055618129	Phafin2-R176A	90
659	19	17	22.731366809277176	Phafin2-R176A	95
660	20	17	15.390677775275813	Phafin2-R176A	100
661	21	17	23.384372888988953	Phafin2-R176A	105
662	22	17	48.4350371537942	Phafin2-R176A	110
663	23	17	16.02679576671918	Phafin2-R176A	115
664	24	17	33.32582751632517	Phafin2-R176A	120
665	25	17	41.57284395406444	Phafin2-R176A	125
666	26	17	30.708173834721908	Phafin2-R176A	130
667	27	17	24.718531862193235	Phafin2-R176A	135
668	28	17	17.935149741049358	Phafin2-R176A	140
669	29	17	45.51902724611574	Phafin2-R176A	145
670	30	17	0.0	Phafin2-R176A	150
671	31	17	12.739247917135732	Phafin2-R176A	155
672	32	17	1.041432109885174	Phafin2-R176A	160
673	33	17	50.46723710875932	Phafin2-R176A	165
674	34	17	20.80612474667867	Phafin2-R176A	170
675	35	17	40.09232154920056	Phafin2-R176A	175
676	36	17	55.22404863769423	Phafin2-R176A	180
677	37	17	56.355550551677624	Phafin2-R176A	185
678	38	17	29.148840351272227	Phafin2-R176A	190
679	39	17		Phafin2-R176A	195

[truncated: 51 more sheets: 3h, 3j, 3l, 3m, 3k, 4d, 4f, 4h, 4j, ANOVA table 4j WT, ANOVA table 4j R53C, ANOVA table 4j R176A, 4m, 5a, Anova table 5a, 5b, 5d, 5e, 5f, 5l …]
